# Supplementary material for: Connectome-driven neural inventory of a complete visual system
Source: Nature. 2025 Mar 26;641(8065):1225–37. doi: 10.1038/s41586-025-08746-0 (PMC12119369; doi:10.1038/s41586-025-08746-0)
Supplement: Supplementary file 4 — Supplementary Tables 1–7 and a guide to the tables. [file 41586_2025_8746_MOESM4_ESM.zip]

Archive with 16 entries (16 files):
- Sup_Table_1_Cell-types_and_counts_final.xlsx
- __MACOSX/._Sup_Table_1_Cell-types_and_counts_final.xlsx
- Sup_Table_2_nonprimary_connectivity_final.xlsx
- __MACOSX/._Sup_Table_2_nonprimary_connectivity_final.xlsx
- Sup_Table_3_Columnar_cell_types_locations_with_py_final.xlsx
- __MACOSX/._Sup_Table_3_Columnar_cell_types_locations_with_py_final.xlsx
- Sup_Table_4_Mi1_T4_alignment_final.xlsx
- __MACOSX/._Sup_Table_4_Mi1_T4_alignment_final.xlsx
- Sup_Table_5_Neurotransmitter_validation_final.xlsx
- __MACOSX/._Sup_Table_5_Neurotransmitter_validation_final.xlsx
- Sup_Table_6_Split-GAL4-lines_final.xlsx
- __MACOSX/._Sup_Table_6_Split-GAL4-lines_final.xlsx
- Sup_Table_7_MatchingCellTypes_final.xlsx
- __MACOSX/._Sup_Table_7_MatchingCellTypes_final.xlsx
- Supplementary Tables Guide.pdf
- __MACOSX/._Supplementary Tables Guide.pdf
