# Supplementary material for: Connectome-driven neural inventory of a complete visual system
Source: Nature. 2025 Mar 26;641(8065):1225–37. doi: 10.1038/s41586-025-08746-0 (PMC12119369; doi:10.1038/s41586-025-08746-0)
Supplement: Supplementary file 4 — Supplementary Tables 1–7 and a guide to the tables. [file 41586_2025_8746_MOESM4_ESM.zip › Sup_Table_2_nonprimary_connectivity_final.xlsx]

## Sheet: Sheet1
presynaptic cell type	postsynaptic cell type	# of non-primary connections	# of total connections	non-primary fraction	main group - presynaptic	main group - postsynaptic	color_pre	color_post
C2	L2	7438	20323	0.37	ONCN	ONCN	#d55e00	#d55e00
C2	L3	6308	11283	0.56	ONCN	ONCN	#d55e00	#d55e00
C2	L1	5953	25476	0.23	ONCN	ONCN	#d55e00	#d55e00
C2	L5	4570	20924	0.22	ONCN	ONCN	#d55e00	#d55e00
C2	T1	2632	4703	0.56	ONCN	ONCN	#d55e00	#d55e00
C2	Mi15	2080	3322	0.63	ONCN	ONIN	#d55e00	#029e73
LPT111	Tlp12	1817	10910	0.17	VCN	ONCN	#de8f05	#d55e00
R7y	R8y	1302	1792	0.73	ONIN	ONIN	#029e73	#029e73
R8y	R7y	1282	6888	0.19	ONIN	ONIN	#029e73	#029e73
LPT111	LPi3a	1241	7372	0.17	VCN	ONIN	#de8f05	#029e73
MeVPLo1	LOLP1	1100	1106	0.99	VPN	ONCN	#0173b2	#d55e00
LPT111	Y12	1077	7336	0.15	VCN	ONCN	#de8f05	#d55e00
R7y	L3	1017	1394	0.73	ONIN	ONCN	#029e73	#d55e00
R8y	Mi15	960	5338	0.18	ONIN	ONIN	#029e73	#029e73
LPT60	LOLP1	908	1300	0.7	VCN	ONCN	#de8f05	#d55e00
PVLP046	MeLo14	897	960	0.93	other	ONCN	#cc78bc	#d55e00
VS	VS	896	910	0.98	VPN	VPN	#0173b2	#0173b2
Am1	TmY14	890	7942	0.11	ONCN	ONCN	#d55e00	#d55e00
R8y	L1	865	2329	0.37	ONIN	ONCN	#029e73	#d55e00
R8y	L3	767	1506	0.51	ONIN	ONCN	#029e73	#d55e00
C2	L4	752	9213	0.08	ONCN	ONCN	#d55e00	#d55e00
R7p	R8p	752	1188	0.63	ONIN	ONIN	#029e73	#029e73
Am1	Tm6	735	2638	0.28	ONCN	ONCN	#d55e00	#d55e00
Am1	Tm3	699	2193	0.32	ONCN	ONCN	#d55e00	#d55e00
MeLo7	LOLP1	691	1312	0.53	ONCN	ONCN	#d55e00	#d55e00
LPT112	Y11	658	1592	0.41	VCN	ONCN	#de8f05	#d55e00
Am1	Tm2	642	3542	0.18	ONCN	ONCN	#d55e00	#d55e00
PVLP046	MeLo13	584	615	0.95	other	ONCN	#cc78bc	#d55e00
R8p	R7p	561	2715	0.21	ONIN	ONIN	#029e73	#029e73
C2	C3	554	804	0.69	ONCN	ONCN	#d55e00	#d55e00
C2	Dm9	548	2069	0.26	ONCN	ONIN	#d55e00	#029e73
R7y	Dm11	480	1112	0.43	ONIN	ONIN	#029e73	#029e73
MeVPLo2	LoVC23	469	580	0.81	VPN	VCN	#0173b2	#de8f05
R8p	L1	469	1160	0.4	ONIN	ONCN	#029e73	#d55e00
OLVC3	LOLP1	467	1159	0.4	VCN	ONCN	#de8f05	#d55e00
L3	T1	453	909	0.5	ONCN	ONCN	#d55e00	#d55e00
R7p	L3	439	688	0.64	ONIN	ONCN	#029e73	#d55e00
T1	L3	397	580	0.68	ONCN	ONCN	#d55e00	#d55e00
LPC2	LPC2	388	759	0.51	VPN	VPN	#0173b2	#0173b2
C2	R8y	383	435	0.88	ONCN	ONIN	#d55e00	#029e73
R7d	R8d	377	780	0.48	ONIN	ONIN	#029e73	#029e73
LPi14	VS	369	673	0.55	ONIN	VPN	#029e73	#0173b2
LC9	LC9	368	902	0.41	VPN	VPN	#0173b2	#0173b2
TmY14	TmY14	368	452	0.81	ONCN	ONCN	#d55e00	#d55e00
MeVPLo1	MeLo14	367	1313	0.28	VPN	ONCN	#0173b2	#d55e00
OLVC3	CT1	358	932	0.38	VCN	ONCN	#de8f05	#d55e00
MeVP1	MeVP1	357	401	0.89	VPN	VPN	#0173b2	#0173b2
R7p	Dm11	354	626	0.57	ONIN	ONIN	#029e73	#029e73
LC10a	LC10a	346	453	0.76	VPN	VPN	#0173b2	#0173b2
L1	L2	341	1224	0.28	ONCN	ONCN	#d55e00	#d55e00
R8d	R7d	337	1325	0.25	ONIN	ONIN	#029e73	#029e73
MeVPLo2	MeVC21	331	400	0.83	VPN	VCN	#0173b2	#de8f05
Tm1	Tm2	325	3346	0.1	ONCN	ONCN	#d55e00	#d55e00
R8p	Mi15	303	1210	0.25	ONIN	ONIN	#029e73	#029e73
T4d	dCal1	300	4412	0.07	ONCN	VPN	#d55e00	#0173b2
LPi14	VST2	300	482	0.62	ONIN	VPN	#029e73	#0173b2
Dm9	Mi15	295	2359	0.13	ONIN	ONIN	#029e73	#029e73
C2	R8p	293	334	0.88	ONCN	ONIN	#d55e00	#029e73
R7y	Dm9	284	3971	0.07	ONIN	ONIN	#029e73	#029e73
LC12	LC12	279	418	0.67	VPN	VPN	#0173b2	#0173b2
T1	C3	278	336	0.83	ONCN	ONCN	#d55e00	#d55e00
VSm	VS	276	283	0.98	VPN	VPN	#0173b2	#0173b2
LLPC2	LLPC2	265	1939	0.14	VPN	VPN	#0173b2	#0173b2
Am1	T2	257	2828	0.09	ONCN	ONCN	#d55e00	#d55e00
L2	L1	256	1977	0.13	ONCN	ONCN	#d55e00	#d55e00
LC10a	LC10d	250	297	0.84	VPN	VPN	#0173b2	#0173b2
LPi14	Am1	250	488	0.51	ONIN	ONCN	#029e73	#d55e00
C2	R7p	247	263	0.94	ONCN	ONIN	#d55e00	#029e73
MeVC20	l-LNv	246	577	0.43	VCN	VPN	#de8f05	#0173b2
Tm5Y	LLPC1	246	2665	0.09	ONCN	VPN	#d55e00	#0173b2
LPT112	Y12	246	1217	0.2	VCN	ONCN	#de8f05	#d55e00
aMe2	l-LNv	239	1259	0.19	VCN	VPN	#de8f05	#0173b2
T1	L4	239	262	0.91	ONCN	ONCN	#d55e00	#d55e00
LPT112	LPi3a	236	1043	0.23	VCN	ONIN	#de8f05	#029e73
R8p	L3	236	393	0.6	ONIN	ONCN	#029e73	#d55e00
Tm3	Tm4	230	2596	0.09	ONCN	ONCN	#d55e00	#d55e00
aMe30	aMe4	227	890	0.26	VCN	VCN	#de8f05	#de8f05
PVLP046	MeLo9	225	232	0.97	other	ONCN	#cc78bc	#d55e00
R7d	L3	224	330	0.68	ONIN	ONCN	#029e73	#d55e00
L1	T1	220	449	0.49	ONCN	ONCN	#d55e00	#d55e00
R7p	Dm9	220	2101	0.1	ONIN	ONIN	#029e73	#029e73
Tm2	Tm1	219	3159	0.07	ONCN	ONCN	#d55e00	#d55e00
MeVC20	s-LNv	219	280	0.78	VCN	VPN	#de8f05	#0173b2
Am1	TmY18	217	1872	0.12	ONCN	ONCN	#d55e00	#d55e00
MeVP1	MeVC23	212	384	0.55	VPN	VCN	#0173b2	#de8f05
VS	VSm	209	211	0.99	VPN	VPN	#0173b2	#0173b2
MeVP5	MeVP5	205	224	0.92	VPN	VPN	#0173b2	#0173b2
C2	Dm20	204	1699	0.12	ONCN	ONIN	#d55e00	#029e73
R8d	L3	204	349	0.58	ONIN	ONCN	#029e73	#d55e00
Dm9	L3	202	1190	0.17	ONIN	ONCN	#029e73	#d55e00
