# Supplementary material for: Connectome-driven neural inventory of a complete visual system
Source: Nature. 2025 Mar 26;641(8065):1225–37. doi: 10.1038/s41586-025-08746-0 (PMC12119369; doi:10.1038/s41586-025-08746-0)
Supplement: Supplementary file 4 — Supplementary Tables 1–7 and a guide to the tables. [file 41586_2025_8746_MOESM4_ESM.zip › Sup_Table_7_MatchingCellTypes_final.xlsx]

## Sheet: All
group	OL_type	Matsliah_type	Schlegel_type	hemibrain_type	OL	Matsliah	Schlegel_L	Schlegel_R	matched as	URL	OL_transmitter_pred	FW_transmitter_pred	Notes
ONCN	Am1	Am1	Am1		1	1	1	1	1-to-1	https://neuroglancer-demo.appspot.com/#!gs://flyem-optic-lobe/v1.0/cross-dataset-comparison/Am1.json	gaba	gaba
ONCN	aMe6c				1				unmatched	https://neuroglancer-demo.appspot.com/#!gs://flyem-optic-lobe/v1.0/cross-dataset-comparison/aMe6c.json	glutamate		FlyWire v783 ids are 720575940615928386,720575940620225585,720575940632527683. The first two are now joined together as a single object: 720575940617876054. NT pred also matches.
ONCN	C2	C2	C2		874	743	723	733	1-to-1	https://neuroglancer-demo.appspot.com/#!gs://flyem-optic-lobe/v1.0/cross-dataset-comparison/C2.json	gaba	gaba
ONCN	C3	C3	C3		892	768	699	761	1-to-1	https://neuroglancer-demo.appspot.com/#!gs://flyem-optic-lobe/v1.0/cross-dataset-comparison/C3.json	gaba	gaba
ONCN	CT1	CT1	CT1	CT1	1	1	1	1	1-to-1	https://neuroglancer-demo.appspot.com/#!gs://flyem-optic-lobe/v1.0/cross-dataset-comparison/CT1.json	gaba	gaba
ONCN	L1	L1	L1		892	793	789	791	1-to-1	https://neuroglancer-demo.appspot.com/#!gs://flyem-optic-lobe/v1.0/cross-dataset-comparison/L1.json	glutamate	glutamate
ONCN	L2	L2	L2		893	792	766	790	1-to-1	https://neuroglancer-demo.appspot.com/#!gs://flyem-optic-lobe/v1.0/cross-dataset-comparison/L2.json	acetylcholine	acetylcholine
ONCN	L3	L3	L3		892	737	680	727	1-to-1	https://neuroglancer-demo.appspot.com/#!gs://flyem-optic-lobe/v1.0/cross-dataset-comparison/L3.json	acetylcholine	acetylcholine
ONCN	L4	L4	L4		891	724	659	739	1-to-1	https://neuroglancer-demo.appspot.com/#!gs://flyem-optic-lobe/v1.0/cross-dataset-comparison/L4.json	acetylcholine	acetylcholine
ONCN	L5	L5	L5		898	783	820	786	1-to-1	https://neuroglancer-demo.appspot.com/#!gs://flyem-optic-lobe/v1.0/cross-dataset-comparison/L5.json	acetylcholine	acetylcholine
ONCN	Lat3		5-HT-IR Tan		4			5	2-to-1	https://neuroglancer-demo.appspot.com/#!gs://flyem-optic-lobe/v1.0/cross-dataset-comparison/Lat3.json	unclear	serotonin
ONCN	Lat4		5-HT-IR Tan		1			5	2-to-1	https://neuroglancer-demo.appspot.com/#!gs://flyem-optic-lobe/v1.0/cross-dataset-comparison/Lat4.json	unclear	serotonin
ONCN	Lawf1	Lawf1	Lawf1		184	151	199	156	1-to-1	https://neuroglancer-demo.appspot.com/#!gs://flyem-optic-lobe/v1.0/cross-dataset-comparison/Lawf1.json	acetylcholine	acetylcholine
ONCN	Lawf2	Lawf2	Lawf2		188	167	145	168	1-to-1	https://neuroglancer-demo.appspot.com/#!gs://flyem-optic-lobe/v1.0/cross-dataset-comparison/Lawf2.json	acetylcholine	acetylcholine
ONCN	LOLP1	LLPt	CB3822		32	36	32	36	1-to-1	https://neuroglancer-demo.appspot.com/#!gs://flyem-optic-lobe/v1.0/cross-dataset-comparison/LOLP1.json	gaba	gaba
ONCN	LT58		LT58	LT58	1		1	1	1-to-1	https://neuroglancer-demo.appspot.com/#!gs://flyem-optic-lobe/v1.0/cross-dataset-comparison/LT58.json	glutamate	glutamate
ONCN	LT88		cM10		1		1	1	1-to-1	https://neuroglancer-demo.appspot.com/#!gs://flyem-optic-lobe/v1.0/cross-dataset-comparison/LT88.json	glutamate	gaba
ONCN	MeLo1	MLt1	CB3833		63	44	48	44	1-to-1	https://neuroglancer-demo.appspot.com/#!gs://flyem-optic-lobe/v1.0/cross-dataset-comparison/MeLo1.json	acetylcholine	acetylcholine
ONCN	MeLo10	LMt2	CB3834		30	27	30	27	1-to-1	https://neuroglancer-demo.appspot.com/#!gs://flyem-optic-lobe/v1.0/cross-dataset-comparison/MeLo10.json	glutamate	glutamate
ONCN	MeLo11	LMt4	CB3820		27	20	62	64	1-to-1	https://neuroglancer-demo.appspot.com/#!gs://flyem-optic-lobe/v1.0/cross-dataset-comparison/MeLo11.json	glutamate	glutamate
ONCN	MeLo12	LMt1	CB3820		25	22	62	64	1-to-1	https://neuroglancer-demo.appspot.com/#!gs://flyem-optic-lobe/v1.0/cross-dataset-comparison/MeLo12.json	glutamate	glutamate
ONCN	MeLo13	LMa1	CB3820		37	28	62	64	1-to-1	https://neuroglancer-demo.appspot.com/#!gs://flyem-optic-lobe/v1.0/cross-dataset-comparison/MeLo13.json	glutamate	glutamate
ONCN	MeLo14	LMt3	CB3821		20	16	17	18	1-to-1	https://neuroglancer-demo.appspot.com/#!gs://flyem-optic-lobe/v1.0/cross-dataset-comparison/MeLo14.json	glutamate	glutamate
ONCN	MeLo2	MLt3	CB3836		71	55	51	55	1-to-1	https://neuroglancer-demo.appspot.com/#!gs://flyem-optic-lobe/v1.0/cross-dataset-comparison/MeLo2.json	acetylcholine	acetylcholine
ONCN	MeLo3a	MLt2			57	47			1-to-1	https://neuroglancer-demo.appspot.com/#!gs://flyem-optic-lobe/v1.0/cross-dataset-comparison/MeLo3a.json	acetylcholine	acetylcholine
ONCN	MeLo3b	MLt5			40	36			1-to-1	https://neuroglancer-demo.appspot.com/#!gs://flyem-optic-lobe/v1.0/cross-dataset-comparison/MeLo3b.json	acetylcholine	acetylcholine
ONCN	MeLo4	MLt6			34	29			1-to-1	https://neuroglancer-demo.appspot.com/#!gs://flyem-optic-lobe/v1.0/cross-dataset-comparison/MeLo4.json	acetylcholine	acetylcholine	A few FlyWire MLt6 appear to be Tm cells (720575940618739358, 720575940617918747,720575940624718775)
ONCN	MeLo5	MLt8			19	14			1-to-1	https://neuroglancer-demo.appspot.com/#!gs://flyem-optic-lobe/v1.0/cross-dataset-comparison/MeLo5.json	acetylcholine	acetylcholine
ONCN	MeLo6	MLt7			30	23			1-to-1	https://neuroglancer-demo.appspot.com/#!gs://flyem-optic-lobe/v1.0/cross-dataset-comparison/MeLo6.json	acetylcholine	acetylcholine
ONCN	MeLo7	MLt4			48	44			1-to-1	https://neuroglancer-demo.appspot.com/#!gs://flyem-optic-lobe/v1.0/cross-dataset-comparison/MeLo7.json	acetylcholine	acetylcholine
ONCN	MeLo8	LMa2	CB3824		23	20	26	30	1-to-1	https://neuroglancer-demo.appspot.com/#!gs://flyem-optic-lobe/v1.0/cross-dataset-comparison/MeLo8.json	gaba	gaba
ONCN	MeLo9	LMa5	CB3818		42	34	45	38	1-to-1	https://neuroglancer-demo.appspot.com/#!gs://flyem-optic-lobe/v1.0/cross-dataset-comparison/MeLo9.json	glutamate	glutamate
ONCN	T1	T1	T1		892	731	645	745	1-to-1	https://neuroglancer-demo.appspot.com/#!gs://flyem-optic-lobe/v1.0/cross-dataset-comparison/T1.json	unclear	acetylcholine
ONCN	T2	T2	T2		822	722	738	716	1-to-1	https://neuroglancer-demo.appspot.com/#!gs://flyem-optic-lobe/v1.0/cross-dataset-comparison/T2.json	acetylcholine	acetylcholine
ONCN	T2a	T2a	T2a		939	866	910	870	1-to-1	https://neuroglancer-demo.appspot.com/#!gs://flyem-optic-lobe/v1.0/cross-dataset-comparison/T2a.json	acetylcholine	acetylcholine
ONCN	T3	T3	T3		976	824	825	790	1-to-1	https://neuroglancer-demo.appspot.com/#!gs://flyem-optic-lobe/v1.0/cross-dataset-comparison/T3.json	acetylcholine	acetylcholine
ONCN	T4a	T4a	T4a		849	737	729	734	1-to-1	https://neuroglancer-demo.appspot.com/#!gs://flyem-optic-lobe/v1.0/cross-dataset-comparison/T4a.json	acetylcholine	acetylcholine
ONCN	T4b	T4b	T4b		846	748	756	751	1-to-1	https://neuroglancer-demo.appspot.com/#!gs://flyem-optic-lobe/v1.0/cross-dataset-comparison/T4b.json	acetylcholine	acetylcholine
ONCN	T4c	T4c	T4c		883	841	850	842	1-to-1	https://neuroglancer-demo.appspot.com/#!gs://flyem-optic-lobe/v1.0/cross-dataset-comparison/T4c.json	acetylcholine	acetylcholine
ONCN	T4d	T4d	T4d		859	777	802	776	1-to-1	https://neuroglancer-demo.appspot.com/#!gs://flyem-optic-lobe/v1.0/cross-dataset-comparison/T4d.json	acetylcholine	acetylcholine
ONCN	T5a	T5a	T5a		838	743	742	740	1-to-1	https://neuroglancer-demo.appspot.com/#!gs://flyem-optic-lobe/v1.0/cross-dataset-comparison/T5a.json	acetylcholine	acetylcholine
ONCN	T5b	T5b	T5b		852	760	758	762	1-to-1	https://neuroglancer-demo.appspot.com/#!gs://flyem-optic-lobe/v1.0/cross-dataset-comparison/T5b.json	acetylcholine	acetylcholine
ONCN	T5c	T5c	T5c		858	767	763	766	1-to-1	https://neuroglancer-demo.appspot.com/#!gs://flyem-optic-lobe/v1.0/cross-dataset-comparison/T5c.json	acetylcholine	acetylcholine
ONCN	T5d	T5d	T5d		808	727	740	727	1-to-1	https://neuroglancer-demo.appspot.com/#!gs://flyem-optic-lobe/v1.0/cross-dataset-comparison/T5d.json	acetylcholine	acetylcholine
ONCN	Tlp11	Tlp5			32	27			1-to-1	https://neuroglancer-demo.appspot.com/#!gs://flyem-optic-lobe/v1.0/cross-dataset-comparison/Tlp11.json	glutamate	glutamate
ONCN	Tlp12	Tlp1	Tlp1		68	67	68	65	1-to-1	https://neuroglancer-demo.appspot.com/#!gs://flyem-optic-lobe/v1.0/cross-dataset-comparison/Tlp12.json	glutamate	glutamate
ONCN	Tlp13	Tlp4	Tlp4		58	47	44	50	1-to-1	https://neuroglancer-demo.appspot.com/#!gs://flyem-optic-lobe/v1.0/cross-dataset-comparison/Tlp13.json	glutamate	glutamate
ONCN	Tlp14	Tlp14	Tlp6		30	29	27	29	1-to-1	https://neuroglancer-demo.appspot.com/#!gs://flyem-optic-lobe/v1.0/cross-dataset-comparison/Tlp14.json	glutamate	glutamate
ONCN	Tm1	Tm1	Tm1		890	774	773	771	1-to-1	https://neuroglancer-demo.appspot.com/#!gs://flyem-optic-lobe/v1.0/cross-dataset-comparison/Tm1.json	acetylcholine	acetylcholine
ONCN	Tm12	Tm25	Tm12		494	352	367	354	1-to-1	https://neuroglancer-demo.appspot.com/#!gs://flyem-optic-lobe/v1.0/cross-dataset-comparison/Tm12.json	acetylcholine	acetylcholine
ONCN	Tm16	Tm16	Tm16		197	173	168	175	1-to-1	https://neuroglancer-demo.appspot.com/#!gs://flyem-optic-lobe/v1.0/cross-dataset-comparison/Tm16.json	acetylcholine	acetylcholine
ONCN	Tm2	Tm2	Tm2		883	766	765	763	1-to-1	https://neuroglancer-demo.appspot.com/#!gs://flyem-optic-lobe/v1.0/cross-dataset-comparison/Tm2.json	acetylcholine	acetylcholine
ONCN	Tm20	Tm20	Tm20		876	744	746	741	1-to-1	https://neuroglancer-demo.appspot.com/#!gs://flyem-optic-lobe/v1.0/cross-dataset-comparison/Tm20.json	acetylcholine	acetylcholine
ONCN	Tm26				50				unmatched	https://neuroglancer-demo.appspot.com/#!gs://flyem-optic-lobe/v1.0/cross-dataset-comparison/Tm26.json	acetylcholine
ONCN	Tm29	Tm5d	CB3851		276	169	373	374	1-to-1	https://neuroglancer-demo.appspot.com/#!gs://flyem-optic-lobe/v1.0/cross-dataset-comparison/Tm29.json	glutamate	acetylcholine
ONCN	Tm3	Tm3	Tm3		1037	858	889	857	1-to-1	https://neuroglancer-demo.appspot.com/#!gs://flyem-optic-lobe/v1.0/cross-dataset-comparison/Tm3.json	acetylcholine	acetylcholine
ONCN	Tm30	Tm31			61	53			1-to-1	https://neuroglancer-demo.appspot.com/#!gs://flyem-optic-lobe/v1.0/cross-dataset-comparison/Tm30.json	gaba	gaba
ONCN	Tm31	Tm35			55	60			1-to-1	https://neuroglancer-demo.appspot.com/#!gs://flyem-optic-lobe/v1.0/cross-dataset-comparison/Tm31.json	glutamate	glutamate
ONCN	Tm32	Tm33			59	56			1-to-1	https://neuroglancer-demo.appspot.com/#!gs://flyem-optic-lobe/v1.0/cross-dataset-comparison/Tm32.json	glutamate	glutamate
ONCN	Tm33	Tm37			139	113			1-to-1	https://neuroglancer-demo.appspot.com/#!gs://flyem-optic-lobe/v1.0/cross-dataset-comparison/Tm33.json	acetylcholine	acetylcholine
ONCN	Tm34	Tm32			88	75			1-to-1	https://neuroglancer-demo.appspot.com/#!gs://flyem-optic-lobe/v1.0/cross-dataset-comparison/Tm34.json	glutamate	glutamate
ONCN	Tm35	Tm34			43	36			1-to-1	https://neuroglancer-demo.appspot.com/#!gs://flyem-optic-lobe/v1.0/cross-dataset-comparison/Tm35.json	glutamate	glutamate
ONCN	Tm36	Tm8b			77	59			1-to-1	https://neuroglancer-demo.appspot.com/#!gs://flyem-optic-lobe/v1.0/cross-dataset-comparison/Tm36.json	acetylcholine	acetylcholine
ONCN	Tm37	Tm5e	CB3864		268	238	255	246	1-to-1	https://neuroglancer-demo.appspot.com/#!gs://flyem-optic-lobe/v1.0/cross-dataset-comparison/Tm37.json	glutamate	glutamate
ONCN	Tm38	Tm8a	Tm8		116	118	117	117	1-to-1	https://neuroglancer-demo.appspot.com/#!gs://flyem-optic-lobe/v1.0/cross-dataset-comparison/Tm38.json	acetylcholine	acetylcholine
ONCN	Tm39	Tm7	CB3851		200	209	373	374	1-to-1	https://neuroglancer-demo.appspot.com/#!gs://flyem-optic-lobe/v1.0/cross-dataset-comparison/Tm39.json	acetylcholine	acetylcholine
ONCN	Tm4	Tm4	Tm4		833	733	755	734	1-to-1	https://neuroglancer-demo.appspot.com/#!gs://flyem-optic-lobe/v1.0/cross-dataset-comparison/Tm4.json	acetylcholine	acetylcholine
ONCN	Tm40		CB3851		83		373	374	3-to-1	https://neuroglancer-demo.appspot.com/#!gs://flyem-optic-lobe/v1.0/cross-dataset-comparison/Tm40.json	acetylcholine	acetylcholine
ONCN	Tm5a	Tm5a	Tm5a		307	218	229	221	1-to-1	https://neuroglancer-demo.appspot.com/#!gs://flyem-optic-lobe/v1.0/cross-dataset-comparison/Tm5a.json	acetylcholine	acetylcholine
ONCN	Tm5b	Tm5b	CB3852		262	222	202	206	1-to-1	https://neuroglancer-demo.appspot.com/#!gs://flyem-optic-lobe/v1.0/cross-dataset-comparison/Tm5b.json	acetylcholine	acetylcholine
ONCN	Tm5c	Tm5c	Tm5c		374	308	297	310	1-to-1	https://neuroglancer-demo.appspot.com/#!gs://flyem-optic-lobe/v1.0/cross-dataset-comparison/Tm5c.json	glutamate	glutamate
ONCN	Tm5Y	Tm5f	Tm5Y		463	399	407	401	1-to-1	https://neuroglancer-demo.appspot.com/#!gs://flyem-optic-lobe/v1.0/cross-dataset-comparison/Tm5Y.json	acetylcholine	acetylcholine
ONCN	Tm6	Tm21	Tm6		770	620	665	632	1-to-1	https://neuroglancer-demo.appspot.com/#!gs://flyem-optic-lobe/v1.0/cross-dataset-comparison/Tm6.json	acetylcholine	acetylcholine
ONCN	Tm9	Tm9	Tm9		887	753	756	750	1-to-1	https://neuroglancer-demo.appspot.com/#!gs://flyem-optic-lobe/v1.0/cross-dataset-comparison/Tm9.json	acetylcholine	acetylcholine
ONCN	TmY10	TmY10	CB3816		278	222	204	222	1-to-1	https://neuroglancer-demo.appspot.com/#!gs://flyem-optic-lobe/v1.0/cross-dataset-comparison/TmY10.json	acetylcholine	acetylcholine
ONCN	TmY13	TmY11	TmY11		211	178	195	176	1-to-1	https://neuroglancer-demo.appspot.com/#!gs://flyem-optic-lobe/v1.0/cross-dataset-comparison/TmY13.json	acetylcholine	acetylcholine
ONCN	TmY14	TmY14	TmY14		234	185	185	185	1-to-1	https://neuroglancer-demo.appspot.com/#!gs://flyem-optic-lobe/v1.0/cross-dataset-comparison/TmY14.json	glutamate	glutamate
ONCN	TmY15	TmY15	TmY15		110	149	106	119	1-to-1	https://neuroglancer-demo.appspot.com/#!gs://flyem-optic-lobe/v1.0/cross-dataset-comparison/TmY15.json	gaba	gaba
ONCN	TmY16	TmY16	TmY16		80	75	73	76	1-to-1	https://neuroglancer-demo.appspot.com/#!gs://flyem-optic-lobe/v1.0/cross-dataset-comparison/TmY16.json	glutamate	gaba
ONCN	TmY17	TmY31	TmYem1		200	156	161	155	1-to-1	https://neuroglancer-demo.appspot.com/#!gs://flyem-optic-lobe/v1.0/cross-dataset-comparison/TmY17.json	acetylcholine	acetylcholine
ONCN	TmY18	Tm27	TmY18		694	560	569	559	1-to-1	https://neuroglancer-demo.appspot.com/#!gs://flyem-optic-lobe/v1.0/cross-dataset-comparison/TmY18.json	acetylcholine	acetylcholine
ONCN	TmY19a	LMa4 + some TmY15 + a few LMa3			43				1-to-3	https://neuroglancer-demo.appspot.com/#!gs://flyem-optic-lobe/v1.0/cross-dataset-comparison/TmY19a.json	gaba	gaba	apparent TmY19a matches include all LMa4 but also several Matsliah TmY15 and a few LMa3
ONCN	TmY19b	LMa3			17	22			1-to-1	https://neuroglancer-demo.appspot.com/#!gs://flyem-optic-lobe/v1.0/cross-dataset-comparison/TmY19b.json	gaba	gaba	most LMa3 appear to match TmY19b
ONCN	TmY20	TmY20	TmY20		167	140	141	142	1-to-1	https://neuroglancer-demo.appspot.com/#!gs://flyem-optic-lobe/v1.0/cross-dataset-comparison/TmY20.json	acetylcholine	acetylcholine
ONCN	TmY21	Tm36			189	141			1-to-1	https://neuroglancer-demo.appspot.com/#!gs://flyem-optic-lobe/v1.0/cross-dataset-comparison/TmY21.json	acetylcholine	acetylcholine
ONCN	TmY3	TmY3	TmY3		409	359	374	360	1-to-1	https://neuroglancer-demo.appspot.com/#!gs://flyem-optic-lobe/v1.0/cross-dataset-comparison/TmY3.json	acetylcholine	acetylcholine
ONCN	TmY4	TmY4	TmY4		288	211	215	211	1-to-1	https://neuroglancer-demo.appspot.com/#!gs://flyem-optic-lobe/v1.0/cross-dataset-comparison/TmY4.json	acetylcholine	acetylcholine
ONCN	TmY5a	TmY5a	TmY5a		678	572	532	543	1-to-1	https://neuroglancer-demo.appspot.com/#!gs://flyem-optic-lobe/v1.0/cross-dataset-comparison/TmY5a.json	glutamate	glutamate
ONCN	TmY9a	TmY9q__perp	TmY9		230	189	371	356	1-to-1	https://neuroglancer-demo.appspot.com/#!gs://flyem-optic-lobe/v1.0/cross-dataset-comparison/TmY9a.json	acetylcholine	acetylcholine
ONCN	TmY9b	TmY9q	TmY9		266	172	371	356	1-to-1	https://neuroglancer-demo.appspot.com/#!gs://flyem-optic-lobe/v1.0/cross-dataset-comparison/TmY9b.json	acetylcholine	acetylcholine
ONCN	Y11	Y11	CB3846		76	68	58	92	1-to-1	https://neuroglancer-demo.appspot.com/#!gs://flyem-optic-lobe/v1.0/cross-dataset-comparison/Y11.json	glutamate	glutamate
ONCN	Y12	Y12			89	96			1-to-1	https://neuroglancer-demo.appspot.com/#!gs://flyem-optic-lobe/v1.0/cross-dataset-comparison/Y12.json	glutamate	glutamate
ONCN	Y13	Y1	Y1		99	82	85	80	1-to-1	https://neuroglancer-demo.appspot.com/#!gs://flyem-optic-lobe/v1.0/cross-dataset-comparison/Y13.json	glutamate	glutamate
ONCN	Y14	Y4	Y4		104	79	70	79	1-to-1	https://neuroglancer-demo.appspot.com/#!gs://flyem-optic-lobe/v1.0/cross-dataset-comparison/Y14.json	glutamate	glutamate
ONCN	Y3	Y3	Y3		322	305	286	290	1-to-1	https://neuroglancer-demo.appspot.com/#!gs://flyem-optic-lobe/v1.0/cross-dataset-comparison/Y3.json	acetylcholine	acetylcholine
ONIN	aMe6b				1				unmatched	https://neuroglancer-demo.appspot.com/#!gs://flyem-optic-lobe/v1.0/cross-dataset-comparison/aMe6b.json	acetylcholine		FlyWire v783 ids confirmed as 720575940624333706, 720575940616635458. NT pred also matches.
ONIN	Cm-DRA	Sm28			3	3			1-to-1	https://neuroglancer-demo.appspot.com/#!gs://flyem-optic-lobe/v1.0/cross-dataset-comparison/Cm-DRA.json	acetylcholine	acetylcholine
ONIN	Cm1	Sm02			231	195			1-to-1	https://neuroglancer-demo.appspot.com/#!gs://flyem-optic-lobe/v1.0/cross-dataset-comparison/Cm1.json	acetylcholine	acetylcholine
ONIN	Cm10	Sm10			45	43			1-to-1	https://neuroglancer-demo.appspot.com/#!gs://flyem-optic-lobe/v1.0/cross-dataset-comparison/Cm10.json	gaba	gaba
ONIN	Cm11a	Sm19	CB3832		40	27	88	85	1-to-1	https://neuroglancer-demo.appspot.com/#!gs://flyem-optic-lobe/v1.0/cross-dataset-comparison/Cm11a.json	acetylcholine	acetylcholine
ONIN	Cm11b	Sm20	CB3832		30	28	88	85	1-to-1	https://neuroglancer-demo.appspot.com/#!gs://flyem-optic-lobe/v1.0/cross-dataset-comparison/Cm11b.json	acetylcholine	acetylcholine
ONIN	Cm11c	Sm21	CB3832		23	21	88	85	1-to-1	https://neuroglancer-demo.appspot.com/#!gs://flyem-optic-lobe/v1.0/cross-dataset-comparison/Cm11c.json	acetylcholine	acetylcholine
ONIN	Cm11d	Sm26	CB3832		9	10	88	85	1-to-1	https://neuroglancer-demo.appspot.com/#!gs://flyem-optic-lobe/v1.0/cross-dataset-comparison/Cm11d.json	acetylcholine	acetylcholine
ONIN	Cm12	Sm16	CB3825		35	34	34	35	1-to-1	https://neuroglancer-demo.appspot.com/#!gs://flyem-optic-lobe/v1.0/cross-dataset-comparison/Cm12.json	gaba	gaba
ONIN	Cm13	Sm22	CB3853		27	23	25	23	1-to-1	https://neuroglancer-demo.appspot.com/#!gs://flyem-optic-lobe/v1.0/cross-dataset-comparison/Cm13.json	glutamate	glutamate
ONIN	Cm14	Sm23	CB3855		23	22	17	20	1-to-1	https://neuroglancer-demo.appspot.com/#!gs://flyem-optic-lobe/v1.0/cross-dataset-comparison/Cm14.json	gaba	gaba
ONIN	Cm15	Sm13			22	20			1-to-1	https://neuroglancer-demo.appspot.com/#!gs://flyem-optic-lobe/v1.0/cross-dataset-comparison/Cm15.json	gaba	gaba
ONIN	Cm16	Sm14			17	18			1-to-1	https://neuroglancer-demo.appspot.com/#!gs://flyem-optic-lobe/v1.0/cross-dataset-comparison/Cm16.json	glutamate	glutamate
ONIN	Cm17	Sm27			16	7			1-to-1	https://neuroglancer-demo.appspot.com/#!gs://flyem-optic-lobe/v1.0/cross-dataset-comparison/Cm17.json	gaba	gaba
ONIN	Cm18				14				unmatched	https://neuroglancer-demo.appspot.com/#!gs://flyem-optic-lobe/v1.0/cross-dataset-comparison/Cm18.json	glutamate		FlyWire candidates include 720575940605652140,720575940623633288,720575940626966372,720575940632462988,720575940638063984,720575940653074166
ONIN	Cm19	Sm31			14	12			1-to-1	https://neuroglancer-demo.appspot.com/#!gs://flyem-optic-lobe/v1.0/cross-dataset-comparison/Cm19.json	gaba	gaba
ONIN	Cm2	Sm01			203	143			1-to-1	https://neuroglancer-demo.appspot.com/#!gs://flyem-optic-lobe/v1.0/cross-dataset-comparison/Cm2.json	acetylcholine	acetylcholine
ONIN	Cm20	Sm17			13	24			2-to-1	https://neuroglancer-demo.appspot.com/#!gs://flyem-optic-lobe/v1.0/cross-dataset-comparison/Cm20.json	gaba	gaba
ONIN	Cm21	Sm30	CB3817		13	12	14	12	1-to-1	https://neuroglancer-demo.appspot.com/#!gs://flyem-optic-lobe/v1.0/cross-dataset-comparison/Cm21.json	gaba	gaba
ONIN	Cm22	Sm17			10	24			2-to-1	https://neuroglancer-demo.appspot.com/#!gs://flyem-optic-lobe/v1.0/cross-dataset-comparison/Cm22.json	gaba	gaba
ONIN	Cm23	Sm25			8	9			1-to-1	https://neuroglancer-demo.appspot.com/#!gs://flyem-optic-lobe/v1.0/cross-dataset-comparison/Cm23.json	glutamate	glutamate
ONIN	Cm24	Sm29			5	5			1-to-1	https://neuroglancer-demo.appspot.com/#!gs://flyem-optic-lobe/v1.0/cross-dataset-comparison/Cm24.json	glutamate	glutamate
ONIN	Cm25	Sm33			3	3			1-to-1	https://neuroglancer-demo.appspot.com/#!gs://flyem-optic-lobe/v1.0/cross-dataset-comparison/Cm25.json	glutamate	gaba
ONIN	Cm26				6				unmatched	https://neuroglancer-demo.appspot.com/#!gs://flyem-optic-lobe/v1.0/cross-dataset-comparison/Cm26.json	glutamate
ONIN	Cm27	Sm24			5	4			1-to-1	https://neuroglancer-demo.appspot.com/#!gs://flyem-optic-lobe/v1.0/cross-dataset-comparison/Cm27.json	glutamate	glutamate
ONIN	Cm28	Sm34			6	6			1-to-1	https://neuroglancer-demo.appspot.com/#!gs://flyem-optic-lobe/v1.0/cross-dataset-comparison/Cm28.json	unclear	glutamate
ONIN	Cm29	Sm37			3	1			1-to-1	https://neuroglancer-demo.appspot.com/#!gs://flyem-optic-lobe/v1.0/cross-dataset-comparison/Cm29.json	gaba	gaba
ONIN	Cm3	Sm07	Dm21		167	153	261	262	1-to-1	https://neuroglancer-demo.appspot.com/#!gs://flyem-optic-lobe/v1.0/cross-dataset-comparison/Cm3.json	gaba	gaba
ONIN	Cm30	Sm39	CB3838		2	1	3	3	1-to-1	https://neuroglancer-demo.appspot.com/#!gs://flyem-optic-lobe/v1.0/cross-dataset-comparison/Cm30.json	gaba	gaba
ONIN	Cm31a	Sm41	CB3841		2	1	2	2	1-to-1	https://neuroglancer-demo.appspot.com/#!gs://flyem-optic-lobe/v1.0/cross-dataset-comparison/Cm31a.json	gaba	gaba
ONIN	Cm31b	Sm42			1	1			1-to-1	https://neuroglancer-demo.appspot.com/#!gs://flyem-optic-lobe/v1.0/cross-dataset-comparison/Cm31b.json	gaba	gaba
ONIN	Cm32	Sm36	CB3844		1	3	3	2	1-to-1	https://neuroglancer-demo.appspot.com/#!gs://flyem-optic-lobe/v1.0/cross-dataset-comparison/Cm32.json	gaba	gaba
ONIN	Cm33	Sm38	CB3838		1	2	3	3	1-to-1	https://neuroglancer-demo.appspot.com/#!gs://flyem-optic-lobe/v1.0/cross-dataset-comparison/Cm33.json	gaba	gaba
ONIN	Cm34	Sm43			1	1			1-to-1	https://neuroglancer-demo.appspot.com/#!gs://flyem-optic-lobe/v1.0/cross-dataset-comparison/Cm34.json	glutamate	gaba
ONIN	Cm35	Sm40	CB3843		1	2	1	1	1-to-1	https://neuroglancer-demo.appspot.com/#!gs://flyem-optic-lobe/v1.0/cross-dataset-comparison/Cm35.json	gaba	gaba
ONIN	Cm4	Sm03			126	94			1-to-1	https://neuroglancer-demo.appspot.com/#!gs://flyem-optic-lobe/v1.0/cross-dataset-comparison/Cm4.json	glutamate	glutamate
ONIN	Cm5	Sm08	Dm21		109	81	261	262	1-to-1	https://neuroglancer-demo.appspot.com/#!gs://flyem-optic-lobe/v1.0/cross-dataset-comparison/Cm5.json	gaba	gaba
ONIN	Cm6	Sm06			106	81			1-to-1	https://neuroglancer-demo.appspot.com/#!gs://flyem-optic-lobe/v1.0/cross-dataset-comparison/Cm6.json	gaba	gaba
ONIN	Cm7	Sm09	Dm21		93	83	261	262	1-to-1	https://neuroglancer-demo.appspot.com/#!gs://flyem-optic-lobe/v1.0/cross-dataset-comparison/Cm7.json	glutamate	gaba
ONIN	Cm8	Sm12+Sm18			90	73			1-to-2	https://neuroglancer-demo.appspot.com/#!gs://flyem-optic-lobe/v1.0/cross-dataset-comparison/Cm8.json	gaba	gaba
ONIN	Cm9	Sm15	Dm21		73	53	261	262	1-to-1	https://neuroglancer-demo.appspot.com/#!gs://flyem-optic-lobe/v1.0/cross-dataset-comparison/Cm9.json	glutamate	gaba
ONIN	Dm-DRA1	DmDRA1			26	28			1-to-1	https://neuroglancer-demo.appspot.com/#!gs://flyem-optic-lobe/v1.0/cross-dataset-comparison/Dm-DRA1.json	glutamate	glutamate	FlyWire DmDRA1 includes a few candidate Cm18 matches
ONIN	Dm-DRA2	DmDRA2	Dm11		18	12	74	77	1-to-1	https://neuroglancer-demo.appspot.com/#!gs://flyem-optic-lobe/v1.0/cross-dataset-comparison/Dm-DRA2.json	glutamate	glutamate
ONIN	Dm1	Dm1	Dm1		39	37	33	35	1-to-1	https://neuroglancer-demo.appspot.com/#!gs://flyem-optic-lobe/v1.0/cross-dataset-comparison/Dm1.json	glutamate	gaba
ONIN	Dm10	Dm10	Dm10		311	249	246	248	1-to-1	https://neuroglancer-demo.appspot.com/#!gs://flyem-optic-lobe/v1.0/cross-dataset-comparison/Dm10.json	gaba	gaba
ONIN	Dm11	Dm11	Dm11		82	66	74	77	1-to-1	https://neuroglancer-demo.appspot.com/#!gs://flyem-optic-lobe/v1.0/cross-dataset-comparison/Dm11.json	glutamate	glutamate
ONIN	Dm12	Dm12	Dm12		137	109	105	109	1-to-1	https://neuroglancer-demo.appspot.com/#!gs://flyem-optic-lobe/v1.0/cross-dataset-comparison/Dm12.json	glutamate	gaba
ONIN	Dm13	Dm13	Dm13		28	24	25	24	1-to-1	https://neuroglancer-demo.appspot.com/#!gs://flyem-optic-lobe/v1.0/cross-dataset-comparison/Dm13.json	gaba	gaba
ONIN	Dm14	Dm14	Dm14		16	14	15	14	1-to-1	https://neuroglancer-demo.appspot.com/#!gs://flyem-optic-lobe/v1.0/cross-dataset-comparison/Dm14.json	glutamate	glutamate
ONIN	Dm15	Dm15	Dm15		242	199	191	197	1-to-1	https://neuroglancer-demo.appspot.com/#!gs://flyem-optic-lobe/v1.0/cross-dataset-comparison/Dm15.json	glutamate	glutamate
ONIN	Dm16	Dm16	CB3849		75	43	47	45	1-to-1	https://neuroglancer-demo.appspot.com/#!gs://flyem-optic-lobe/v1.0/cross-dataset-comparison/Dm16.json	glutamate	gaba
ONIN	Dm17	Dm17	Dm17		4	4	3	4	1-to-1	https://neuroglancer-demo.appspot.com/#!gs://flyem-optic-lobe/v1.0/cross-dataset-comparison/Dm17.json	glutamate	glutamate
ONIN	Dm18	Dm18	Dm18		27	25	22	22	1-to-1	https://neuroglancer-demo.appspot.com/#!gs://flyem-optic-lobe/v1.0/cross-dataset-comparison/Dm18.json	gaba	gaba
ONIN	Dm19	Dm19	Dm19		15	11	15	13	1-to-1	https://neuroglancer-demo.appspot.com/#!gs://flyem-optic-lobe/v1.0/cross-dataset-comparison/Dm19.json	glutamate	gaba
ONIN	Dm2	Dm2	Dm2		726	598	604	591	1-to-1	https://neuroglancer-demo.appspot.com/#!gs://flyem-optic-lobe/v1.0/cross-dataset-comparison/Dm2.json	acetylcholine	acetylcholine
ONIN	Dm20	Dm20	Dm20		48	47	47	46	1-to-1	https://neuroglancer-demo.appspot.com/#!gs://flyem-optic-lobe/v1.0/cross-dataset-comparison/Dm20.json	glutamate	gaba
ONIN	Dm3a	Dm3p	Dm3		601	498	1268	1277	1-to-1	https://neuroglancer-demo.appspot.com/#!gs://flyem-optic-lobe/v1.0/cross-dataset-comparison/Dm3a.json	glutamate	glutamate
ONIN	Dm3b	Dm3q	Dm3		571	454	1268	1277	1-to-1	https://neuroglancer-demo.appspot.com/#!gs://flyem-optic-lobe/v1.0/cross-dataset-comparison/Dm3b.json	glutamate	glutamate
ONIN	Dm3c	Dm3v	Dm3		401	321	1268	1277	1-to-1	https://neuroglancer-demo.appspot.com/#!gs://flyem-optic-lobe/v1.0/cross-dataset-comparison/Dm3c.json	glutamate	glutamate
ONIN	Dm4	Dm4	Dm4		48	39	38	39	1-to-1	https://neuroglancer-demo.appspot.com/#!gs://flyem-optic-lobe/v1.0/cross-dataset-comparison/Dm4.json	glutamate	glutamate
ONIN	Dm6	Dm6	Dm6		29	31	36	28	1-to-1	https://neuroglancer-demo.appspot.com/#!gs://flyem-optic-lobe/v1.0/cross-dataset-comparison/Dm6.json	glutamate	gaba
ONIN	Dm8a	yDm8	Dm8		285	182	385	374	1-to-1	https://neuroglancer-demo.appspot.com/#!gs://flyem-optic-lobe/v1.0/cross-dataset-comparison/Dm8a.json	glutamate	glutamate
ONIN	Dm8b	pDm8	Dm8		265	197	385	374	1-to-1	https://neuroglancer-demo.appspot.com/#!gs://flyem-optic-lobe/v1.0/cross-dataset-comparison/Dm8b.json	glutamate	glutamate
ONIN	Dm9	Dm9	Dm9		135	127	76	128	1-to-1	https://neuroglancer-demo.appspot.com/#!gs://flyem-optic-lobe/v1.0/cross-dataset-comparison/Dm9.json	glutamate	acetylcholine
ONIN	HBeyelet		HBeyelet	HBeyelet	3		4		1-to-1	https://neuroglancer-demo.appspot.com/#!gs://flyem-optic-lobe/v1.0/cross-dataset-comparison/HBeyelet.json	histamine	glutamate
ONIN	Lai	Lai	Am		48	231	84	228	1-to-1	https://neuroglancer-demo.appspot.com/#!gs://flyem-optic-lobe/v1.0/cross-dataset-comparison/Lai.json	glutamate	gaba	many OL Lai are fragmented due to incomplete lamina reconstruction and not included in the count
ONIN	Li11a	Li25	Li11	Li11	2	2	4	4	1-to-1	https://neuroglancer-demo.appspot.com/#!gs://flyem-optic-lobe/v1.1/cross-dataset-comparison/Li11a.json	gaba	gaba
ONIN	Li11b	Li19	Li11	Li11	2	2	4	4	1-to-1	https://neuroglancer-demo.appspot.com/#!gs://flyem-optic-lobe/v1.1/cross-dataset-comparison/Li11b.json	gaba	gaba
ONIN	Li12	Li27	Li12	Li12	2	2	2	2	1-to-1	https://neuroglancer-demo.appspot.com/#!gs://flyem-optic-lobe/v1.0/cross-dataset-comparison/Li12.json	glutamate	glutamate
ONIN	Li13	Li13	Li13	Li13	33	32	39	33	1-to-1	https://neuroglancer-demo.appspot.com/#!gs://flyem-optic-lobe/v1.0/cross-dataset-comparison/Li13.json	gaba	gaba
ONIN	Li14	Li10	CB3819		112	92	90	89	1-to-1	https://neuroglancer-demo.appspot.com/#!gs://flyem-optic-lobe/v1.0/cross-dataset-comparison/Li14.json	glutamate	glutamate
ONIN	Li15	Li15	CB3829		21	16	16	16	1-to-1	https://neuroglancer-demo.appspot.com/#!gs://flyem-optic-lobe/v1.0/cross-dataset-comparison/Li15.json	gaba	gaba
ONIN	Li16	Li28	Li16	Li16	2	2	2	2	1-to-1	https://neuroglancer-demo.appspot.com/#!gs://flyem-optic-lobe/v1.0/cross-dataset-comparison/Li16.json	glutamate	glutamate
ONIN	Li17	Li21	CB3840		10	11	7	11	1-to-1	https://neuroglancer-demo.appspot.com/#!gs://flyem-optic-lobe/v1.0/cross-dataset-comparison/Li17.json	gaba	gaba
ONIN	Li18a	Li08	CB3837		23	22	22	22	1-to-1	https://neuroglancer-demo.appspot.com/#!gs://flyem-optic-lobe/v1.0/cross-dataset-comparison/Li18a.json	gaba	gaba
ONIN	Li18b	Li04			17	16			1-to-1	https://neuroglancer-demo.appspot.com/#!gs://flyem-optic-lobe/v1.0/cross-dataset-comparison/Li18b.json	gaba	gaba
ONIN	Li19	Li18	Li19	Li19	26	15	16	13	1-to-1	https://neuroglancer-demo.appspot.com/#!gs://flyem-optic-lobe/v1.0/cross-dataset-comparison/Li19.json	gaba	gaba
ONIN	Li20	Li12	CB3815		21	21	18	20	1-to-1	https://neuroglancer-demo.appspot.com/#!gs://flyem-optic-lobe/v1.0/cross-dataset-comparison/Li20.json	glutamate	glutamate
ONIN	Li21	Li05	CB3848		105	86	66	72	1-to-1	https://neuroglancer-demo.appspot.com/#!gs://flyem-optic-lobe/v1.0/cross-dataset-comparison/Li21.json	acetylcholine	acetylcholine
ONIN	Li22	Li01			119	84			1-to-1	https://neuroglancer-demo.appspot.com/#!gs://flyem-optic-lobe/v1.0/cross-dataset-comparison/Li22.json	glutamate	glutamate
ONIN	Li23	Li02	CB3823		60	49	46	47	1-to-1	https://neuroglancer-demo.appspot.com/#!gs://flyem-optic-lobe/v1.0/cross-dataset-comparison/Li23.json	acetylcholine	acetylcholine
ONIN	Li25	Li17	CB3830		60	45	44	45	1-to-1	https://neuroglancer-demo.appspot.com/#!gs://flyem-optic-lobe/v1.0/cross-dataset-comparison/Li25.json	gaba	gaba
ONIN	Li26	Li16	CB3831		18	17	19	17	1-to-1	https://neuroglancer-demo.appspot.com/#!gs://flyem-optic-lobe/v1.0/cross-dataset-comparison/Li26.json	gaba	gaba
ONIN	Li27	Li03			58	46			1-to-1	https://neuroglancer-demo.appspot.com/#!gs://flyem-optic-lobe/v1.0/cross-dataset-comparison/Li27.json	gaba	gaba
ONIN	Li28	Li22	Li2		6	8	9	8	1-to-1	https://neuroglancer-demo.appspot.com/#!gs://flyem-optic-lobe/v1.0/cross-dataset-comparison/Li28.json	gaba	gaba
ONIN	Li29	Li26	CB3835		4	4	4	4	1-to-1	https://neuroglancer-demo.appspot.com/#!gs://flyem-optic-lobe/v1.0/cross-dataset-comparison/Li29.json	gaba	gaba
ONIN	Li30	Li24			6	6			1-to-1	https://neuroglancer-demo.appspot.com/#!gs://flyem-optic-lobe/v1.0/cross-dataset-comparison/Li30.json	gaba	gaba
ONIN	Li31	LLpt101_L56-Lp2			1	1			1-to-1	https://neuroglancer-demo.appspot.com/#!gs://flyem-optic-lobe/v1.0/cross-dataset-comparison/Li31.json	glutamate	glutamate
ONIN	Li32	Li31			1	1			1-to-1	https://neuroglancer-demo.appspot.com/#!gs://flyem-optic-lobe/v1.0/cross-dataset-comparison/Li32.json	gaba	gaba
ONIN	Li33	Li29	1343403608		1	1	1	1	1-to-1	https://neuroglancer-demo.appspot.com/#!gs://flyem-optic-lobe/v1.0/cross-dataset-comparison/Li33.json	acetylcholine	acetylcholine
ONIN	Li34a	Li11	CB3828		34	31	55	58	1-to-1	https://neuroglancer-demo.appspot.com/#!gs://flyem-optic-lobe/v1.0/cross-dataset-comparison/Li34a.json	gaba	gaba
ONIN	Li34b	Li09	CB3828		30	26	55	58	1-to-1	https://neuroglancer-demo.appspot.com/#!gs://flyem-optic-lobe/v1.0/cross-dataset-comparison/Li34b.json	gaba	gaba
ONIN	Li35	Li07			13	10			1-to-1	https://neuroglancer-demo.appspot.com/#!gs://flyem-optic-lobe/v1.0/cross-dataset-comparison/Li35.json	gaba	gaba
ONIN	Li36	Li23			1	1			1-to-1	https://neuroglancer-demo.appspot.com/#!gs://flyem-optic-lobe/v1.0/cross-dataset-comparison/Li36.json	glutamate	gaba
ONIN	Li37				1				unmatched	https://neuroglancer-demo.appspot.com/#!gs://flyem-optic-lobe/v1.0/cross-dataset-comparison/Li37.json	glutamate
ONIN	Li38	Li30	mALC1	mALC1	1	1	1	1	1-to-1	https://neuroglancer-demo.appspot.com/#!gs://flyem-optic-lobe/v1.0/cross-dataset-comparison/Li38.json	gaba	unclear
ONIN	Li39	Li32	mALC2	mALC2	1	1	1	1	1-to-1	https://neuroglancer-demo.appspot.com/#!gs://flyem-optic-lobe/v1.0/cross-dataset-comparison/Li39.json	gaba	gaba
ONIN	LPi12	LPi14	LPi12		2	2	2	2	1-to-1	https://neuroglancer-demo.appspot.com/#!gs://flyem-optic-lobe/v1.0/cross-dataset-comparison/LPi12.json	gaba	gaba
ONIN	LPi14	LPi01			16	16			1-to-1	https://neuroglancer-demo.appspot.com/#!gs://flyem-optic-lobe/v1.0/cross-dataset-comparison/LPi14.json	glutamate	glutamate
ONIN	LPi21	LPi15	LPi21		1	1	1	1	1-to-1	https://neuroglancer-demo.appspot.com/#!gs://flyem-optic-lobe/v1.0/cross-dataset-comparison/LPi21.json	gaba	gaba
ONIN	LPi2b	LPi12			1	1			1-to-1	https://neuroglancer-demo.appspot.com/#!gs://flyem-optic-lobe/v1.0/cross-dataset-comparison/LPi2b.json	gaba	gaba
ONIN	LPi2c	LPi10			27	21			1-to-1	https://neuroglancer-demo.appspot.com/#!gs://flyem-optic-lobe/v1.0/cross-dataset-comparison/LPi2c.json	glutamate	glutamate
ONIN	LPi2d	LPi02			26	48			1-to-1	https://neuroglancer-demo.appspot.com/#!gs://flyem-optic-lobe/v1.0/cross-dataset-comparison/LPi2d.json	glutamate	glutamate
ONIN	LPi2e	LPi05			46	42			1-to-1	https://neuroglancer-demo.appspot.com/#!gs://flyem-optic-lobe/v1.0/cross-dataset-comparison/LPi2e.json	glutamate	glutamate
ONIN	LPi34	LPi09	CB3857		58	56	58	53	1-to-1	https://neuroglancer-demo.appspot.com/#!gs://flyem-optic-lobe/v1.0/cross-dataset-comparison/LPi34.json	glutamate	gaba
ONIN	LPi3412	LPi07	CB3845		57	51	41	51	1-to-1	https://neuroglancer-demo.appspot.com/#!gs://flyem-optic-lobe/v1.0/cross-dataset-comparison/LPi3412.json	glutamate	gaba
ONIN	LPi3a	LPi04			63	51			1-to-1	https://neuroglancer-demo.appspot.com/#!gs://flyem-optic-lobe/v1.0/cross-dataset-comparison/LPi3a.json	glutamate	glutamate
ONIN	LPi3b	LPi08			22	22			1-to-1	https://neuroglancer-demo.appspot.com/#!gs://flyem-optic-lobe/v1.0/cross-dataset-comparison/LPi3b.json	glutamate	glutamate
ONIN	LPi3c	LPi03			6	7			1-to-1	https://neuroglancer-demo.appspot.com/#!gs://flyem-optic-lobe/v1.0/cross-dataset-comparison/LPi3c.json	glutamate	glutamate
ONIN	LPi43	LPi11	CB3826		33	27	27	28	1-to-1	https://neuroglancer-demo.appspot.com/#!gs://flyem-optic-lobe/v1.0/cross-dataset-comparison/LPi43.json	glutamate	gaba
ONIN	LPi4a	LPi06			17	17			1-to-1	https://neuroglancer-demo.appspot.com/#!gs://flyem-optic-lobe/v1.0/cross-dataset-comparison/LPi4a.json	glutamate	glutamate
ONIN	LPi4b	LPi13			1	1			1-to-1	https://neuroglancer-demo.appspot.com/#!gs://flyem-optic-lobe/v1.0/cross-dataset-comparison/LPi4b.json	gaba	gaba
ONIN	LT33		LT33	LT33	1		1	1	1-to-1	https://neuroglancer-demo.appspot.com/#!gs://flyem-optic-lobe/v1.0/cross-dataset-comparison/LT33.json	gaba	gaba
ONIN	Mi1	Mi1	Mi1		887	796	787	793	1-to-1	https://neuroglancer-demo.appspot.com/#!gs://flyem-optic-lobe/v1.0/cross-dataset-comparison/Mi1.json	acetylcholine	acetylcholine
ONIN	Mi10	Mi10	Mi10		222	207	195	206	1-to-1	https://neuroglancer-demo.appspot.com/#!gs://flyem-optic-lobe/v1.0/cross-dataset-comparison/Mi10.json	acetylcholine	acetylcholine
ONIN	Mi13	Mi13	Mi13		453	349	366	353	1-to-1	https://neuroglancer-demo.appspot.com/#!gs://flyem-optic-lobe/v1.0/cross-dataset-comparison/Mi13.json	glutamate	gaba
ONIN	Mi14	Mi14	Mi14		155	126	124	124	1-to-1	https://neuroglancer-demo.appspot.com/#!gs://flyem-optic-lobe/v1.0/cross-dataset-comparison/Mi14.json	glutamate	glutamate
ONIN	Mi15	Mi15	Mi15		582	481	498	482	1-to-1	https://neuroglancer-demo.appspot.com/#!gs://flyem-optic-lobe/v1.0/cross-dataset-comparison/Mi15.json	acetylcholine	acetylcholine
ONIN	Mi16	Sm05			101	73			1-to-1	https://neuroglancer-demo.appspot.com/#!gs://flyem-optic-lobe/v1.0/cross-dataset-comparison/Mi16.json	gaba	gaba
ONIN	Mi17	Sm04			97	73			1-to-1	https://neuroglancer-demo.appspot.com/#!gs://flyem-optic-lobe/v1.0/cross-dataset-comparison/Mi17.json	gaba	gaba
ONIN	Mi18	Sm32	CB3854		36	28	29	25	1-to-1	https://neuroglancer-demo.appspot.com/#!gs://flyem-optic-lobe/v1.0/cross-dataset-comparison/Mi18.json	gaba	gaba
ONIN	Mi19	PDt1	CB3842		5	6	5	6	1-to-1	https://neuroglancer-demo.appspot.com/#!gs://flyem-optic-lobe/v1.0/cross-dataset-comparison/Mi19.json	serotonin	dopamine
ONIN	Mi2	Mi2	Mi2		492	427	410	419	1-to-1	https://neuroglancer-demo.appspot.com/#!gs://flyem-optic-lobe/v1.0/cross-dataset-comparison/Mi2.json	glutamate	glutamate
ONIN	Mi20				1				unmatched	https://neuroglancer-demo.appspot.com/#!gs://flyem-optic-lobe/v1.0/cross-dataset-comparison/Mi20.json	glutamate
ONIN	Mi4	Mi4	Mi4		889	765	764	764	1-to-1	https://neuroglancer-demo.appspot.com/#!gs://flyem-optic-lobe/v1.0/cross-dataset-comparison/Mi4.json	gaba	gaba
ONIN	Mi9	Mi9	Mi9		889	769	801	768	1-to-1	https://neuroglancer-demo.appspot.com/#!gs://flyem-optic-lobe/v1.0/cross-dataset-comparison/Mi9.json	glutamate	glutamate
ONIN	Pm1	Pm01	Pm1		121	119	245	231	1-to-1	https://neuroglancer-demo.appspot.com/#!gs://flyem-optic-lobe/v1.0/cross-dataset-comparison/Pm1.json	gaba	gaba
ONIN	Pm10	Pm04	CB3847		37	40	42	40	1-to-1	https://neuroglancer-demo.appspot.com/#!gs://flyem-optic-lobe/v1.0/cross-dataset-comparison/Pm10.json	gaba	gaba
ONIN	Pm11	Pm12	CB3827		2	2	2	2	1-to-1	https://neuroglancer-demo.appspot.com/#!gs://flyem-optic-lobe/v1.0/cross-dataset-comparison/Pm11.json	gaba	gaba
ONIN	Pm12	Pm14			2	2			1-to-1	https://neuroglancer-demo.appspot.com/#!gs://flyem-optic-lobe/v1.0/cross-dataset-comparison/Pm12.json	glutamate	gaba
ONIN	Pm13	Pm13			1	1			1-to-1	https://neuroglancer-demo.appspot.com/#!gs://flyem-optic-lobe/v1.0/cross-dataset-comparison/Pm13.json	glutamate	gaba
ONIN	Pm2a	Pm03	Pm2		109	94	154	153	1-to-1	https://neuroglancer-demo.appspot.com/#!gs://flyem-optic-lobe/v1.0/cross-dataset-comparison/Pm2a.json	gaba	gaba
ONIN	Pm2b	Pm08	Pm2		65	59	154	153	1-to-1	https://neuroglancer-demo.appspot.com/#!gs://flyem-optic-lobe/v1.0/cross-dataset-comparison/Pm2b.json	gaba	gaba
ONIN	Pm3	Pm09	CB3856		36	38	35	38	1-to-1	https://neuroglancer-demo.appspot.com/#!gs://flyem-optic-lobe/v1.0/cross-dataset-comparison/Pm3.json	gaba	gaba
ONIN	Pm4	Pm05	Pm4		85	74	73	75	1-to-1	https://neuroglancer-demo.appspot.com/#!gs://flyem-optic-lobe/v1.0/cross-dataset-comparison/Pm4.json	gaba	gaba
ONIN	Pm5	Pm02	Pm1		94	87	245	231	1-to-1	https://neuroglancer-demo.appspot.com/#!gs://flyem-optic-lobe/v1.0/cross-dataset-comparison/Pm5.json	gaba	gaba
ONIN	Pm6	Pm06	Pm1		24	25	245	231	1-to-1	https://neuroglancer-demo.appspot.com/#!gs://flyem-optic-lobe/v1.0/cross-dataset-comparison/Pm6.json	gaba	gaba
ONIN	Pm7	Pm11	CB3850		14	16	17	16	1-to-1	https://neuroglancer-demo.appspot.com/#!gs://flyem-optic-lobe/v1.0/cross-dataset-comparison/Pm7.json	gaba	gaba
ONIN	Pm8	Pm07	Pm1a		20	16	25	16	1-to-1	https://neuroglancer-demo.appspot.com/#!gs://flyem-optic-lobe/v1.0/cross-dataset-comparison/Pm8.json	gaba	gaba
ONIN	Pm9	Pm10	Mt4		27	24	13	15	1-to-1	https://neuroglancer-demo.appspot.com/#!gs://flyem-optic-lobe/v1.0/cross-dataset-comparison/Pm9.json	gaba	gaba
ONIN	R1-R6	R1-6	R1-6		2265	3436	4423	4031	1-to-1	https://neuroglancer-demo.appspot.com/#!gs://flyem-optic-lobe/v1.0/cross-dataset-comparison/R1-R6.json	histamine	acetylcholine
ONIN	R7d	R7			42	651			3-to-1	https://neuroglancer-demo.appspot.com/#!gs://flyem-optic-lobe/v1.0/cross-dataset-comparison/R7d.json	histamine	glutamate
ONIN	R7p	R7			95	651			3-to-1	https://neuroglancer-demo.appspot.com/#!gs://flyem-optic-lobe/v1.0/cross-dataset-comparison/R7p.json	histamine	glutamate	Low R7 counts in the optic-lobe dataset are due to missing (i.e. not reconstructed) R7 cells and because many R7 cells are annotated as 'R7_unclear' (see Methods).
ONIN	R7y	R7			244	651			3-to-1	https://neuroglancer-demo.appspot.com/#!gs://flyem-optic-lobe/v1.0/cross-dataset-comparison/R7y.json	histamine	glutamate	Low R7 counts in the optic-lobe dataset are due to missing (i.e. not reconstructed) R7 cells and because many R7 cells are annotated as 'R7_unclear' (see Methods).
ONIN	R8d	R8			41	640			3-to-1	https://neuroglancer-demo.appspot.com/#!gs://flyem-optic-lobe/v1.0/cross-dataset-comparison/R8d.json	histamine	acetylcholine
ONIN	R8p	R8			95	640			3-to-1	https://neuroglancer-demo.appspot.com/#!gs://flyem-optic-lobe/v1.0/cross-dataset-comparison/R8p.json	histamine	acetylcholine	Low R8 counts in the optic-lobe dataset are due to missing (i.e. not reconstructed) R7 cells and because many R78 cells are annotated as 'R8_unclear' (see Methods).
ONIN	R8y	R8			245	640			3-to-1	https://neuroglancer-demo.appspot.com/#!gs://flyem-optic-lobe/v1.0/cross-dataset-comparison/R8y.json	histamine	acetylcholine	Low R8 counts in the optic-lobe dataset are due to missing (i.e. not reconstructed) R8 cells and because many R7 cells are annotated as 'R8_unclear' (see Methods).
ONIN	Tm23	Li14			16	13			1-to-1	https://neuroglancer-demo.appspot.com/#!gs://flyem-optic-lobe/v1.0/cross-dataset-comparison/Tm23.json	gaba	gaba
ONIN	Tm24	Li06			115	92			1-to-1	https://neuroglancer-demo.appspot.com/#!gs://flyem-optic-lobe/v1.0/cross-dataset-comparison/Tm24.json	acetylcholine	acetylcholine
other	aMe_TBD1		CB0802		1		1	1	1-to-1	https://neuroglancer-demo.appspot.com/#!gs://flyem-optic-lobe/v1.0/cross-dataset-comparison/aMe_TBD1.json	unclear	glutamate
other	aMe24		aMe24	aMe24	1		1	1	1-to-1	https://neuroglancer-demo.appspot.com/#!gs://flyem-optic-lobe/v1.0/cross-dataset-comparison/aMe24.json	unclear	glutamate
other	AN09A005		AN_multi_124		2		3	7	1-to-many	https://neuroglancer-demo.appspot.com/#!gs://flyem-optic-lobe/v1.1/cross-dataset-comparison/AN09A005.json	unclear	serotonin
other	AN27X013		AN_multi_124		2		3	7	1-to-many	https://neuroglancer-demo.appspot.com/#!gs://flyem-optic-lobe/v1.1/cross-dataset-comparison/AN27X013.json	unclear	serotonin
other	AOTU056		CB1558	AOTU055,AOTU056,AOTU057,AOTU058	5		3	2	1-to-1	https://neuroglancer-demo.appspot.com/#!gs://flyem-optic-lobe/v1.0/cross-dataset-comparison/AOTU056.json	unclear	gaba
other	AOTU058		CB1329	AOTU055,AOTU056,AOTU057,AOTU058	2		5	5	1-to-1	https://neuroglancer-demo.appspot.com/#!gs://flyem-optic-lobe/v1.0/cross-dataset-comparison/AOTU058.json	unclear	gaba
other	CL357		SMPp&v1B_H01	CL357	1		1	1	1-to-1	https://neuroglancer-demo.appspot.com/#!gs://flyem-optic-lobe/v1.0/cross-dataset-comparison/CL357.json	unclear	unclear
other	DNc01		DNc01	SIFa	1		1	1	1-to-1	https://neuroglancer-demo.appspot.com/#!gs://flyem-optic-lobe/v1.0/cross-dataset-comparison/DNc01.json	unclear	dopamine
other	DNc02		DNc02	SIFa	1		1	1	1-to-1	https://neuroglancer-demo.appspot.com/#!gs://flyem-optic-lobe/v1.0/cross-dataset-comparison/DNc02.json	unclear	dopamine
other	DNp11		DNp11	DNp11	1		1	1	1-to-1	https://neuroglancer-demo.appspot.com/#!gs://flyem-optic-lobe/v1.0/cross-dataset-comparison/DNp11.json	unclear	acetylcholine
other	DNp27		DNp27	DNp27	1		1	1	1-to-1	https://neuroglancer-demo.appspot.com/#!gs://flyem-optic-lobe/v1.0/cross-dataset-comparison/DNp27.json	unclear	serotonin
other	DNp30		DNp30	DSKMP1A	1		1	1	1-to-1	https://neuroglancer-demo.appspot.com/#!gs://flyem-optic-lobe/v1.0/cross-dataset-comparison/DNp30.json	unclear	serotonin
other	DNpe053		DNpe053	SMP454	1		1	1	1-to-1	https://neuroglancer-demo.appspot.com/#!gs://flyem-optic-lobe/v1.0/cross-dataset-comparison/DNpe053.json	acetylcholine	acetylcholine
other	KCg-s1		KCg-s1	KCg-s1	1		1	1	1-to-1	https://neuroglancer-demo.appspot.com/#!gs://flyem-optic-lobe/v1.0/cross-dataset-comparison/KCg-s1.json	unclear	dopamine
other	LAL047		LAL047	LAL047	1		1	1	1-to-1	https://neuroglancer-demo.appspot.com/#!gs://flyem-optic-lobe/v1.0/cross-dataset-comparison/LoVC8.json	gaba	gaba
other	LAL048				2				unmatched	https://neuroglancer-demo.appspot.com/#!gs://flyem-optic-lobe/v1.0/cross-dataset-comparison/LAL048.json	unclear
other	mALD1		mALD1	mALD1	1		1	1	1-to-1	https://neuroglancer-demo.appspot.com/#!gs://flyem-optic-lobe/v1.0/cross-dataset-comparison/LoVC10.json	gaba	gaba
other	PLP_TBD1				1				unmatched	https://neuroglancer-demo.appspot.com/#!gs://flyem-optic-lobe/v1.0/cross-dataset-comparison/PLP_TBD1.json	unclear
other	PLP021		PLP021	PLP021	2		2	1	1-to-1	https://neuroglancer-demo.appspot.com/#!gs://flyem-optic-lobe/v1.0/cross-dataset-comparison/PLP021.json	unclear	acetylcholine
other	PLP032		PLP032	PLP032	1		1	1	1-to-1	https://neuroglancer-demo.appspot.com/#!gs://flyem-optic-lobe/v1.0/cross-dataset-comparison/PLP032.json	unclear	acetylcholine
other	PLP036		PLP036	PLP036	1		1	1	1-to-1	https://neuroglancer-demo.appspot.com/#!gs://flyem-optic-lobe/v1.0/cross-dataset-comparison/PLP036.json	unclear	glutamate
other	PLP069		PLP069	PLP069	2		2	2	1-to-1	https://neuroglancer-demo.appspot.com/#!gs://flyem-optic-lobe/v1.0/cross-dataset-comparison/PLP069.json	unclear	glutamate
other	PLP080		PLP080	PLP080	1		1	1	1-to-1	https://neuroglancer-demo.appspot.com/#!gs://flyem-optic-lobe/v1.0/cross-dataset-comparison/PLP080.json	unclear	glutamate
other	PLP150		PLP150	PLP150	6		5	5	1-to-1	https://neuroglancer-demo.appspot.com/#!gs://flyem-optic-lobe/v1.0/cross-dataset-comparison/PLP150.json	unclear	acetylcholine
other	PLP211		PLP211	PLP211	1		1	1	1-to-1	https://neuroglancer-demo.appspot.com/#!gs://flyem-optic-lobe/v1.0/cross-dataset-comparison/PLP211.json	unclear	dopamine
other	PLP231		PLP231	PLP231	2		2	2	1-to-1	https://neuroglancer-demo.appspot.com/#!gs://flyem-optic-lobe/v1.0/cross-dataset-comparison/PLP231.json	unclear	acetylcholine
other	PS272		PS184,PS272		2		2	2	1-to-1	https://neuroglancer-demo.appspot.com/#!gs://flyem-optic-lobe/v1.0/cross-dataset-comparison/PS272.json	unclear	acetylcholine
other	PVLP046		cM19	PVLP046	5		6	7	1-to-1	https://neuroglancer-demo.appspot.com/#!gs://flyem-optic-lobe/v1.0/cross-dataset-comparison/PVLP046.json	gaba	gaba
other	SLP359		SLP359	SLP359	1		2	2	1-to-1	https://neuroglancer-demo.appspot.com/#!gs://flyem-optic-lobe/v1.0/cross-dataset-comparison/SLP359.json	unclear	acetylcholine
other	SMP200		SMP200	SMP200	1		1	1	1-to-1	https://neuroglancer-demo.appspot.com/#!gs://flyem-optic-lobe/v1.0/cross-dataset-comparison/SMP200.json	unclear	glutamate
other	SMP528		SMP528	SMP528	1		1	1	1-to-1	https://neuroglancer-demo.appspot.com/#!gs://flyem-optic-lobe/v1.0/cross-dataset-comparison/SMP528.json	unclear	glutamate
other	VLP_TBD1		CB3654		1		1	1	1-to-1	https://neuroglancer-demo.appspot.com/#!gs://flyem-optic-lobe/v1.0/cross-dataset-comparison/VLP_TBD1.json	unclear	acetylcholine
VCN	5-HTPMPV01		5-HTPMPV01	5-HTPMPV01	1		1	1	1-to-1	https://neuroglancer-demo.appspot.com/#!gs://flyem-optic-lobe/v1.0/cross-dataset-comparison/5-HTPMPV01.json	unclear	unclear
VCN	5-HTPMPV03		5-HTPMPV03	5-HTPMPV03	1		1	1	1-to-1	https://neuroglancer-demo.appspot.com/#!gs://flyem-optic-lobe/v1.0/cross-dataset-comparison/5-HTPMPV03.json	serotonin	dopamine
VCN	aMe17a		aMe17a1	aMe17a	1		1	1	1-to-1	https://neuroglancer-demo.appspot.com/#!gs://flyem-optic-lobe/v1.0/cross-dataset-comparison/aMe17a.json	glutamate	unclear
VCN	aMe17b		aMe17b	aMe17b	2		2	2	1-to-1	https://neuroglancer-demo.appspot.com/#!gs://flyem-optic-lobe/v1.0/cross-dataset-comparison/aMe17b.json	gaba	gaba
VCN	aMe17c		aMe17c	aMe17c	2		2	2	1-to-1	https://neuroglancer-demo.appspot.com/#!gs://flyem-optic-lobe/v1.0/cross-dataset-comparison/aMe17c.json	glutamate	gaba
VCN	aMe17e		aMe17a2	aMe17a	1		1	1	1-to-1	https://neuroglancer-demo.appspot.com/#!gs://flyem-optic-lobe/v1.0/cross-dataset-comparison/aMe17e.json	glutamate	glutamate
VCN	aMe2		cM04		4		3	3	1-to-1	https://neuroglancer-demo.appspot.com/#!gs://flyem-optic-lobe/v1.0/cross-dataset-comparison/aMe2.json	glutamate	glutamate
VCN	aMe22		aMe22	aMe22	1		1	1	1-to-1	https://neuroglancer-demo.appspot.com/#!gs://flyem-optic-lobe/v1.0/cross-dataset-comparison/aMe22.json	glutamate	glutamate
VCN	aMe30		cM09		2		2	3	1-to-1	https://neuroglancer-demo.appspot.com/#!gs://flyem-optic-lobe/v1.0/cross-dataset-comparison/aMe30.json	glutamate	glutamate
VCN	aMe4		aMe4	aMe4	9		9	5	1-to-1	https://neuroglancer-demo.appspot.com/#!gs://flyem-optic-lobe/v1.0/cross-dataset-comparison/aMe4.json	acetylcholine	acetylcholine
VCN	DCH		DCH	DCH	1		1	1	1-to-1	https://neuroglancer-demo.appspot.com/#!gs://flyem-optic-lobe/v1.0/cross-dataset-comparison/DCH.json	gaba	gaba
VCN	DN1a		DN1a	DN1a	2		2	2	1-to-1	https://neuroglancer-demo.appspot.com/#!gs://flyem-optic-lobe/v1.0/cross-dataset-comparison/DN1a.json	unclear	glutamate
VCN	Lat1		Lat		4		3	7	3-to-1	https://neuroglancer-demo.appspot.com/#!gs://flyem-optic-lobe/v1.0/cross-dataset-comparison/Lat1.json	unclear	serotonin
VCN	Lat2		Lat		2		3	7	3-to-1	https://neuroglancer-demo.appspot.com/#!gs://flyem-optic-lobe/v1.0/cross-dataset-comparison/Lat2.json	unclear	serotonin
VCN	Lat5		Lat		1		3	7	3-to-1	https://neuroglancer-demo.appspot.com/#!gs://flyem-optic-lobe/v1.0/cross-dataset-comparison/Lat5.json	unclear	serotonin
VCN	LoVC1		cL14	IB112	1		1	1	1-to-1	https://neuroglancer-demo.appspot.com/#!gs://flyem-optic-lobe/v1.0/cross-dataset-comparison/LoVC1.json	glutamate	glutamate
VCN	LoVC11		cL22b	VES015	1		1	1	1-to-1	https://neuroglancer-demo.appspot.com/#!gs://flyem-optic-lobe/v1.0/cross-dataset-comparison/LoVC11.json	gaba	gaba
VCN	LoVC12		cL22c	VES026	1		1	1	1-to-1	https://neuroglancer-demo.appspot.com/#!gs://flyem-optic-lobe/v1.0/cross-dataset-comparison/LoVC12.json	gaba	gaba
VCN	LoVC13		cL09		1		1	1	1-to-1	https://neuroglancer-demo.appspot.com/#!gs://flyem-optic-lobe/v1.0/cross-dataset-comparison/LoVC13.json	gaba	gaba
VCN	LoVC14		mALC4	mALC4	1		1	1	1-to-1	https://neuroglancer-demo.appspot.com/#!gs://flyem-optic-lobe/v1.0/cross-dataset-comparison/LoVC14.json	gaba	gaba
VCN	LoVC15		cL18	PLP195	3		3	3	1-to-1	https://neuroglancer-demo.appspot.com/#!gs://flyem-optic-lobe/v1.0/cross-dataset-comparison/LoVC15.json	gaba	gaba
VCN	LoVC16		cL21	PVLP132	2		2	2	1-to-1	https://neuroglancer-demo.appspot.com/#!gs://flyem-optic-lobe/v1.0/cross-dataset-comparison/LoVC16.json	glutamate	gaba
VCN	LoVC17		LT38	LT38	2		2	2	1-to-1	https://neuroglancer-demo.appspot.com/#!gs://flyem-optic-lobe/v1.0/cross-dataset-comparison/LoVC17.json	gaba	gaba
VCN	LoVC18		cL16	PLP030	2		1	2	1-to-1	https://neuroglancer-demo.appspot.com/#!gs://flyem-optic-lobe/v1.0/cross-dataset-comparison/LoVC18.json	dopamine	dopamine
VCN	LoVC19		cL04		2		2	2	1-to-1	https://neuroglancer-demo.appspot.com/#!gs://flyem-optic-lobe/v1.0/cross-dataset-comparison/LoVC19.json	acetylcholine	acetylcholine
VCN	LoVC2		cL11	IB006	1		1	1	1-to-1	https://neuroglancer-demo.appspot.com/#!gs://flyem-optic-lobe/v1.0/cross-dataset-comparison/LoVC2.json	gaba	gaba
VCN	LoVC20		mALD2	mALD2	1		1	1	1-to-1	https://neuroglancer-demo.appspot.com/#!gs://flyem-optic-lobe/v1.0/cross-dataset-comparison/LoVC20.json	gaba	gaba
VCN	LoVC21		mALC3	mALC3	1		1	1	1-to-1	https://neuroglancer-demo.appspot.com/#!gs://flyem-optic-lobe/v1.0/cross-dataset-comparison/LoVC21.json	gaba	gaba
VCN	LoVC22		cLLP02	CL033	2		2	2	1-to-1	https://neuroglancer-demo.appspot.com/#!gs://flyem-optic-lobe/v1.0/cross-dataset-comparison/LoVC22.json	dopamine	dopamine
VCN	LoVC23		mALC6	mALC6	2		2	2	1-to-1	https://neuroglancer-demo.appspot.com/#!gs://flyem-optic-lobe/v1.0/cross-dataset-comparison/LoVC23.json	gaba	gaba
VCN	LoVC24		cL03		3		6	4	1-to-1	https://neuroglancer-demo.appspot.com/#!gs://flyem-optic-lobe/v1.0/cross-dataset-comparison/LoVC24.json	gaba	gaba
VCN	LoVC25		cL01		9		8	9	1-to-1	https://neuroglancer-demo.appspot.com/#!gs://flyem-optic-lobe/v1.0/cross-dataset-comparison/LoVC25.json	acetylcholine	acetylcholine
VCN	LoVC26		cL02a		3		3	3	1-to-1	https://neuroglancer-demo.appspot.com/#!gs://flyem-optic-lobe/v1.0/cross-dataset-comparison/LoVC26.json	glutamate	gaba
VCN	LoVC27		cL02b		5		4	3	1-to-1	https://neuroglancer-demo.appspot.com/#!gs://flyem-optic-lobe/v1.0/cross-dataset-comparison/LoVC27.json	glutamate	glutamate
VCN	LoVC28		cL02c		2		3	3	2-to-1	https://neuroglancer-demo.appspot.com/#!gs://flyem-optic-lobe/v1.0/cross-dataset-comparison/LoVC28.json	glutamate	glutamate
VCN	LoVC29		cL02c		2		3	3	2-to-1	https://neuroglancer-demo.appspot.com/#!gs://flyem-optic-lobe/v1.0/cross-dataset-comparison/LoVC29.json	glutamate	glutamate
VCN	LoVC3		cL12	IB011	1		1	1	1-to-1	https://neuroglancer-demo.appspot.com/#!gs://flyem-optic-lobe/v1.0/cross-dataset-comparison/LoVC3.json	gaba	gaba
VCN	LoVC4		cL22a	IB013	1		1	1	1-to-1	https://neuroglancer-demo.appspot.com/#!gs://flyem-optic-lobe/v1.0/cross-dataset-comparison/LoVC4.json	gaba	gaba
VCN	LoVC5		cL13	IB043	1		1	1	1-to-1	https://neuroglancer-demo.appspot.com/#!gs://flyem-optic-lobe/v1.0/cross-dataset-comparison/LoVC5.json	gaba	gaba
VCN	LoVC6		cL15	PLP014	1		1	1	1-to-1	https://neuroglancer-demo.appspot.com/#!gs://flyem-optic-lobe/v1.0/cross-dataset-comparison/LoVC6.json	gaba	gaba
VCN	LoVC7		cL20	PS155	1		1	1	1-to-1	https://neuroglancer-demo.appspot.com/#!gs://flyem-optic-lobe/v1.0/cross-dataset-comparison/LoVC7.json	gaba	gaba
VCN	LoVC9		cL06		1		1	1	1-to-1	https://neuroglancer-demo.appspot.com/#!gs://flyem-optic-lobe/v1.0/cross-dataset-comparison/LoVC9.json	gaba	gaba
VCN	LoVCLo1		cL17	PLP090	1		1	1	1-to-1	https://neuroglancer-demo.appspot.com/#!gs://flyem-optic-lobe/v1.0/cross-dataset-comparison/LoVCLo1.json	acetylcholine	acetylcholine
VCN	LoVCLo2		cL19	PLP210	1		1	1	1-to-1	https://neuroglancer-demo.appspot.com/#!gs://flyem-optic-lobe/v1.0/cross-dataset-comparison/LoVCLo2.json	unclear	serotonin
VCN	LoVCLo3		OA-AL2b1	PLP244	1		1	1	1-to-1	https://neuroglancer-demo.appspot.com/#!gs://flyem-optic-lobe/v1.0/cross-dataset-comparison/LoVCLo3.json	octopamine	octopamine
VCN	LPT110		cLP04	PS301	1		1	1	1-to-1	https://neuroglancer-demo.appspot.com/#!gs://flyem-optic-lobe/v1.0/cross-dataset-comparison/LPT110.json	acetylcholine	acetylcholine
VCN	LPT111		cLP02	LT71	51		48	43	1-to-1	https://neuroglancer-demo.appspot.com/#!gs://flyem-optic-lobe/v1.0/cross-dataset-comparison/LPT111.json	gaba	gaba
VCN	LPT112		cLP01		20		24	27	2-to-1	https://neuroglancer-demo.appspot.com/#!gs://flyem-optic-lobe/v1.0/cross-dataset-comparison/LPT112.json	gaba	gaba
VCN	LPT113		cLP01		12		24	27	2-to-1	https://neuroglancer-demo.appspot.com/#!gs://flyem-optic-lobe/v1.0/cross-dataset-comparison/LPT113.json	gaba	gaba
VCN	LPT114		cLP03		11		19	20	3-to-1	https://neuroglancer-demo.appspot.com/#!gs://flyem-optic-lobe/v1.0/cross-dataset-comparison/LPT114.json	gaba	gaba
VCN	LPT115		cLP03		3		19	20	3-to-1	https://neuroglancer-demo.appspot.com/#!gs://flyem-optic-lobe/v1.0/cross-dataset-comparison/LPT115.json	gaba	gaba
VCN	LPT116		cLP03		5		19	20	3-to-1	https://neuroglancer-demo.appspot.com/#!gs://flyem-optic-lobe/v1.0/cross-dataset-comparison/LPT116.json	gaba	gaba
VCN	LPT53		LPT53		1		1	1	1-to-1	https://neuroglancer-demo.appspot.com/#!gs://flyem-optic-lobe/v1.0/cross-dataset-comparison/LPT53.json	gaba	gaba
VCN	LPT57		LPT57		1		1	1	1-to-1	https://neuroglancer-demo.appspot.com/#!gs://flyem-optic-lobe/v1.0/cross-dataset-comparison/LPT57.json	acetylcholine	acetylcholine
VCN	LPT59		cLP05	PS277	1		1	1	1-to-1	https://neuroglancer-demo.appspot.com/#!gs://flyem-optic-lobe/v1.0/cross-dataset-comparison/LPT59.json	glutamate	unclear
VCN	LPT60		AVLP151	AVLP151	1		1	1	1-to-1	https://neuroglancer-demo.appspot.com/#!gs://flyem-optic-lobe/v1.0/cross-dataset-comparison/LPT60.json	acetylcholine	acetylcholine
VCN	LT34		LT34	LT34	1		1	1	1-to-1	https://neuroglancer-demo.appspot.com/#!gs://flyem-optic-lobe/v1.0/cross-dataset-comparison/LT34.json	gaba	gaba
VCN	LT35		cL08		1		1	1	1-to-1	https://neuroglancer-demo.appspot.com/#!gs://flyem-optic-lobe/v1.0/cross-dataset-comparison/LT35.json	gaba	gaba
VCN	LT36		LT36	LT36	1		1	1	1-to-1	https://neuroglancer-demo.appspot.com/#!gs://flyem-optic-lobe/v1.0/cross-dataset-comparison/LT36.json	gaba	gaba
VCN	LT37		LT37	LT37	1		1	1	1-to-1	https://neuroglancer-demo.appspot.com/#!gs://flyem-optic-lobe/v1.0/cross-dataset-comparison/LT37.json	gaba	gaba
VCN	LT39		LT39	LT39	1		1	1	1-to-1	https://neuroglancer-demo.appspot.com/#!gs://flyem-optic-lobe/v1.0/cross-dataset-comparison/LT39.json	gaba	gaba
VCN	LT40		LT40	LT40	1		1	1	1-to-1	https://neuroglancer-demo.appspot.com/#!gs://flyem-optic-lobe/v1.0/cross-dataset-comparison/LT40.json	gaba	gaba
VCN	LT41		LT41	LT41	1		1	1	1-to-1	https://neuroglancer-demo.appspot.com/#!gs://flyem-optic-lobe/v1.0/cross-dataset-comparison/LT41.json	gaba	gaba
VCN	LT42		LT42	LT42	1		1	1	1-to-1	https://neuroglancer-demo.appspot.com/#!gs://flyem-optic-lobe/v1.0/cross-dataset-comparison/LT42.json	gaba	gaba
VCN	LT46		cL05		1		1	1	1-to-1	https://neuroglancer-demo.appspot.com/#!gs://flyem-optic-lobe/v1.0/cross-dataset-comparison/LT46.json	gaba	gaba
VCN	LT56		LT56	LT56	1		1	1	1-to-1	https://neuroglancer-demo.appspot.com/#!gs://flyem-optic-lobe/v1.0/cross-dataset-comparison/LT56.json	glutamate	glutamate
VCN	LT70		LT70	LT70	6		4	4	1-to-1	https://neuroglancer-demo.appspot.com/#!gs://flyem-optic-lobe/v1.0/cross-dataset-comparison/LT70.json	gaba	gaba
VCN	MeVC1		cM05		1		1	1	1-to-1	https://neuroglancer-demo.appspot.com/#!gs://flyem-optic-lobe/v1.0/cross-dataset-comparison/MeVC1.json	acetylcholine	acetylcholine
VCN	MeVC10		cM13	IB030	1		1	1	1-to-1	https://neuroglancer-demo.appspot.com/#!gs://flyem-optic-lobe/v1.0/cross-dataset-comparison/MeVC10.json	acetylcholine	acetylcholine
VCN	MeVC11		cM15	PS125	1		1	1	1-to-1	https://neuroglancer-demo.appspot.com/#!gs://flyem-optic-lobe/v1.0/cross-dataset-comparison/MeVC11.json	acetylcholine	acetylcholine
VCN	MeVC12		cM06		1		1	1	1-to-1	https://neuroglancer-demo.appspot.com/#!gs://flyem-optic-lobe/v1.0/cross-dataset-comparison/MeVC12.json	acetylcholine	acetylcholine
VCN	MeVC2		cM14	PS123	1		1	1	1-to-1	https://neuroglancer-demo.appspot.com/#!gs://flyem-optic-lobe/v1.0/cross-dataset-comparison/MeVC2.json	acetylcholine	acetylcholine
VCN	MeVC20		cM08c		2		3	3	2-to-1	https://neuroglancer-demo.appspot.com/#!gs://flyem-optic-lobe/v1.0/cross-dataset-comparison/MeVC20.json	glutamate	glutamate
VCN	MeVC21		cM08a		3		3	2	1-to-1	https://neuroglancer-demo.appspot.com/#!gs://flyem-optic-lobe/v1.0/cross-dataset-comparison/MeVC21.json	glutamate	serotonin
VCN	MeVC22		cM08b		2		2	2	1-to-1	https://neuroglancer-demo.appspot.com/#!gs://flyem-optic-lobe/v1.0/cross-dataset-comparison/MeVC22.json	glutamate	glutamate
VCN	MeVC23		cM07		1		1	1	1-to-1	https://neuroglancer-demo.appspot.com/#!gs://flyem-optic-lobe/v1.0/cross-dataset-comparison/MeVC23.json	glutamate	glutamate
VCN	MeVC24		cM08c		1		3	3	2-to-1	https://neuroglancer-demo.appspot.com/#!gs://flyem-optic-lobe/v1.0/cross-dataset-comparison/MeVC24.json	glutamate	glutamate
VCN	MeVC25		cML01		1		1	1	1-to-1	https://neuroglancer-demo.appspot.com/#!gs://flyem-optic-lobe/v1.0/cross-dataset-comparison/MeVC25.json	glutamate	glutamate
VCN	MeVC26		cML02		1		1	1	1-to-1	https://neuroglancer-demo.appspot.com/#!gs://flyem-optic-lobe/v1.0/cross-dataset-comparison/MeVC26.json	acetylcholine	acetylcholine
VCN	MeVC27		cM03		3		3	3	1-to-1	https://neuroglancer-demo.appspot.com/#!gs://flyem-optic-lobe/v1.0/cross-dataset-comparison/MeVC27.json	unclear	dopamine
VCN	MeVC3		cM18	PS134	1		1	1	1-to-1	https://neuroglancer-demo.appspot.com/#!gs://flyem-optic-lobe/v1.0/cross-dataset-comparison/MeVC3.json	acetylcholine	acetylcholine
VCN	MeVC4a		cM17	PS130	1		1	1	1-to-1	https://neuroglancer-demo.appspot.com/#!gs://flyem-optic-lobe/v1.0/cross-dataset-comparison/MeVC4a.json	acetylcholine	acetylcholine
VCN	MeVC4b		cM16	PS129	1		1	1	1-to-1	https://neuroglancer-demo.appspot.com/#!gs://flyem-optic-lobe/v1.0/cross-dataset-comparison/MeVC4b.json	acetylcholine	acetylcholine
VCN	MeVC5		cM02a		1		1	1	1-to-1	https://neuroglancer-demo.appspot.com/#!gs://flyem-optic-lobe/v1.0/cross-dataset-comparison/MeVC5.json	acetylcholine	acetylcholine
VCN	MeVC6		cM02b	PS132	1		1	1	1-to-1	https://neuroglancer-demo.appspot.com/#!gs://flyem-optic-lobe/v1.0/cross-dataset-comparison/MeVC6.json	acetylcholine	acetylcholine
VCN	MeVC7a		cM01b		1		1	1	1-to-1	https://neuroglancer-demo.appspot.com/#!gs://flyem-optic-lobe/v1.0/cross-dataset-comparison/MeVC7a.json	acetylcholine	acetylcholine
VCN	MeVC7b		cM01c		1		1	1	1-to-1	https://neuroglancer-demo.appspot.com/#!gs://flyem-optic-lobe/v1.0/cross-dataset-comparison/MeVC7b.json	acetylcholine	acetylcholine
VCN	MeVC8		cM01a		1		1	1	1-to-1	https://neuroglancer-demo.appspot.com/#!gs://flyem-optic-lobe/v1.0/cross-dataset-comparison/MeVC8.json	acetylcholine	acetylcholine
VCN	MeVC9		cM12	IB029	1		1	1	1-to-1	https://neuroglancer-demo.appspot.com/#!gs://flyem-optic-lobe/v1.0/cross-dataset-comparison/MeVC9.json	acetylcholine	acetylcholine
VCN	MeVCMe1		OA-AL2b2	aMe14b	2		2	2	1-to-1	https://neuroglancer-demo.appspot.com/#!gs://flyem-optic-lobe/v1.0/cross-dataset-comparison/MeVCMe1.json	acetylcholine	acetylcholine
VCN	OA-AL2i1		OA-AL2i1	hb5813069570	1		1	1	1-to-1	https://neuroglancer-demo.appspot.com/#!gs://flyem-optic-lobe/v1.0/cross-dataset-comparison/OA-AL2i1.json	octopamine	octopamine
VCN	OA-AL2i2		OA-AL2i2	hb1535212969	2		2	2	1-to-1	https://neuroglancer-demo.appspot.com/#!gs://flyem-optic-lobe/v1.0/cross-dataset-comparison/OA-AL2i2.json	octopamine	octopamine
VCN	OA-AL2i3		OA-AL2i3		2		2	2	1-to-1	https://neuroglancer-demo.appspot.com/#!gs://flyem-optic-lobe/v1.0/cross-dataset-comparison/OA-AL2i3.json	octopamine	octopamine
VCN	OA-AL2i4		OA-AL2i4		1		1	1	1-to-1	https://neuroglancer-demo.appspot.com/#!gs://flyem-optic-lobe/v1.0/cross-dataset-comparison/OA-AL2i4.json	octopamine	octopamine
VCN	OA-ASM1		OA-ASM1	OA-ASM1	2		2	2	1-to-1	https://neuroglancer-demo.appspot.com/#!gs://flyem-optic-lobe/v1.0/cross-dataset-comparison/OA-ASM1.json	octopamine	dopamine
VCN	OLVC1		cLLPM02	PLP033	1		1	1	1-to-1	https://neuroglancer-demo.appspot.com/#!gs://flyem-optic-lobe/v1.0/cross-dataset-comparison/OLVC1.json	acetylcholine	acetylcholine
VCN	OLVC2		mALC5	mALC5	1		1	1	1-to-1	https://neuroglancer-demo.appspot.com/#!gs://flyem-optic-lobe/v1.0/cross-dataset-comparison/OLVC2.json	gaba	gaba
VCN	OLVC3		cMLLP02	PS136	1		2	1	1-to-1	https://neuroglancer-demo.appspot.com/#!gs://flyem-optic-lobe/v1.0/cross-dataset-comparison/OLVC3.json	acetylcholine	acetylcholine
VCN	OLVC4		cLM01	CL358	1		1	1	1-to-1	https://neuroglancer-demo.appspot.com/#!gs://flyem-optic-lobe/v1.0/cross-dataset-comparison/OLVC4.json	unclear	dopamine
VCN	OLVC5		cMLLP01	PS064	1		1	1	1-to-1	https://neuroglancer-demo.appspot.com/#!gs://flyem-optic-lobe/v1.0/cross-dataset-comparison/OLVC5.json	acetylcholine	acetylcholine
VCN	OLVC6		cLPL01		1		1	1	1-to-1	https://neuroglancer-demo.appspot.com/#!gs://flyem-optic-lobe/v1.0/cross-dataset-comparison/OLVC6.json	glutamate	glutamate
VCN	OLVC7		cLLPM01		3		3	3	1-to-1	https://neuroglancer-demo.appspot.com/#!gs://flyem-optic-lobe/v1.0/cross-dataset-comparison/OLVC7.json	glutamate	glutamate
VCN	V1		LPT58	PS135	1		1	1	1-to-1	https://neuroglancer-demo.appspot.com/#!gs://flyem-optic-lobe/v1.1/cross-dataset-comparison/V1.json	acetylcholine	acetylcholine
VCN	VCH		VCH	VCH	1		1	1	1-to-1	https://neuroglancer-demo.appspot.com/#!gs://flyem-optic-lobe/v1.0/cross-dataset-comparison/VCH.json	gaba	gaba
VPN	5thsLNv_LNd6		s-LNv_a + LNd_a		2		2	2	1-to-2	https://neuroglancer-demo.appspot.com/#!gs://flyem-optic-lobe/v1.0/cross-dataset-comparison/5thsLNv_LNd6.json	acetylcholine	glutamate	The optic lobe type name is a placeholder that combines the names for two related clock neurons (5thsLNv, LNd6) that are difficult to distinguish in this dataset due to the unusual morphology of one of the cells (see Extended Data Fig. 12f).
VPN	aMe1		aMe1	aMe1	2		2	2	1-to-1	https://neuroglancer-demo.appspot.com/#!gs://flyem-optic-lobe/v1.0/cross-dataset-comparison/aMe1.json	gaba	gaba
VPN	aMe10		aMe10	aMe10	2		2	1	1-to-1	https://neuroglancer-demo.appspot.com/#!gs://flyem-optic-lobe/v1.0/cross-dataset-comparison/aMe10.json	acetylcholine	acetylcholine
VPN	aMe12		aMe12	aMe12	2		3	4	1-to-1	https://neuroglancer-demo.appspot.com/#!gs://flyem-optic-lobe/v1.0/cross-dataset-comparison/aMe12.json	acetylcholine	acetylcholine
VPN	aMe13		aMe13	aMe13	1		1	1	1-to-1	https://neuroglancer-demo.appspot.com/#!gs://flyem-optic-lobe/v1.0/cross-dataset-comparison/aMe13.json	unclear	acetylcholine
VPN	aMe15		aMe15	aMe15	1		1	1	1-to-1	https://neuroglancer-demo.appspot.com/#!gs://flyem-optic-lobe/v1.0/cross-dataset-comparison/aMe15.json	unclear	acetylcholine
VPN	aMe20		aMe20	aMe20	1		1	1	1-to-1	https://neuroglancer-demo.appspot.com/#!gs://flyem-optic-lobe/v1.0/cross-dataset-comparison/aMe20.json	unclear	acetylcholine
VPN	aMe23		DN1-l	aMe23	1		1	1	1-to-1	https://neuroglancer-demo.appspot.com/#!gs://flyem-optic-lobe/v1.0/cross-dataset-comparison/aMe23.json	unclear	glutamate
VPN	aMe25		aMe25	aMe25	1		1	1	1-to-1	https://neuroglancer-demo.appspot.com/#!gs://flyem-optic-lobe/v1.0/cross-dataset-comparison/aMe25.json	unclear	glutamate
VPN	aMe26		aMe26	aMe26	3		3	3	1-to-1	https://neuroglancer-demo.appspot.com/#!gs://flyem-optic-lobe/v1.0/cross-dataset-comparison/aMe26.json	acetylcholine	acetylcholine
VPN	aMe3		aMe3	aMe3	1		1	1	1-to-1	https://neuroglancer-demo.appspot.com/#!gs://flyem-optic-lobe/v1.0/cross-dataset-comparison/aMe3.json	glutamate	unclear
VPN	aMe5		aMe5	aMe5	17		27	28	1-to-1	https://neuroglancer-demo.appspot.com/#!gs://flyem-optic-lobe/v1.0/cross-dataset-comparison/aMe5.json	acetylcholine	acetylcholine
VPN	aMe6a		aMe6a	aMe6a	1		1	1	1-to-1	https://neuroglancer-demo.appspot.com/#!gs://flyem-optic-lobe/v1.0/cross-dataset-comparison/aMe6a.json	acetylcholine	acetylcholine
VPN	aMe8		aMe8	aMe8	2		2	2	1-to-1	https://neuroglancer-demo.appspot.com/#!gs://flyem-optic-lobe/v1.0/cross-dataset-comparison/aMe8.json	acetylcholine	acetylcholine
VPN	aMe9		aMe9	aMe9	2		2	2	1-to-1	https://neuroglancer-demo.appspot.com/#!gs://flyem-optic-lobe/v1.0/cross-dataset-comparison/aMe9.json	acetylcholine	acetylcholine
VPN	AOTU045		LTe44	AOTU045	1		1	1	1-to-1	https://neuroglancer-demo.appspot.com/#!gs://flyem-optic-lobe/v1.0/cross-dataset-comparison/AOTU045.json	unclear	glutamate
VPN	CL125		LMTe01	CL125	2		2	2	1-to-1	https://neuroglancer-demo.appspot.com/#!gs://flyem-optic-lobe/v1.0/cross-dataset-comparison/CL125.json	unclear	glutamate
VPN	dCal1		LPT45_dCal1		1		1	1	1-to-1	https://neuroglancer-demo.appspot.com/#!gs://flyem-optic-lobe/v1.0/cross-dataset-comparison/dCal1.json	gaba	gaba
VPN	H1		H1	H1	1		1	1	1-to-1	https://neuroglancer-demo.appspot.com/#!gs://flyem-optic-lobe/v1.0/cross-dataset-comparison/H1.json	glutamate	unclear
VPN	H2		H2	H2	1		1	1	1-to-1	https://neuroglancer-demo.appspot.com/#!gs://flyem-optic-lobe/v1.0/cross-dataset-comparison/H2.json	acetylcholine	acetylcholine
VPN	HSE		HSE	HSE	1		1	1	1-to-1	https://neuroglancer-demo.appspot.com/#!gs://flyem-optic-lobe/v1.0/cross-dataset-comparison/HSE.json	acetylcholine	acetylcholine
VPN	HSN		HSN	HSN	1		1	1	1-to-1	https://neuroglancer-demo.appspot.com/#!gs://flyem-optic-lobe/v1.0/cross-dataset-comparison/HSN.json	acetylcholine	acetylcholine
VPN	HSS		HSS	HSS	1		1	1	1-to-1	https://neuroglancer-demo.appspot.com/#!gs://flyem-optic-lobe/v1.0/cross-dataset-comparison/HSS.json	acetylcholine	acetylcholine
VPN	HST		LPT04_HST		1		1	1	1-to-1	https://neuroglancer-demo.appspot.com/#!gs://flyem-optic-lobe/v1.1/cross-dataset-comparison/HST.json	unclear	acetylcholine
VPN	l-LNv		l-LNv	l-LNv	4		4	4	1-to-1	https://neuroglancer-demo.appspot.com/#!gs://flyem-optic-lobe/v1.0/cross-dataset-comparison/l-LNv.json	unclear	serotonin
VPN	LC10a		LC10a	LC10	140		115	119	1-to-1	https://neuroglancer-demo.appspot.com/#!gs://flyem-optic-lobe/v1.0/cross-dataset-comparison/LC10a.json	acetylcholine	acetylcholine
VPN	LC10b		LC10b	LC10	48		40	44	1-to-1	https://neuroglancer-demo.appspot.com/#!gs://flyem-optic-lobe/v1.0/cross-dataset-comparison/LC10b.json	acetylcholine	acetylcholine
VPN	LC10c-1		LC10c	LC10	66		101	102	2-to-1	https://neuroglancer-demo.appspot.com/#!gs://flyem-optic-lobe/v1.0/cross-dataset-comparison/LC10c-1.json	acetylcholine	acetylcholine
VPN	LC10c-2		LC10c	LC10	66		101	102	2-to-1	https://neuroglancer-demo.appspot.com/#!gs://flyem-optic-lobe/v1.0/cross-dataset-comparison/LC10c-2.json	unclear	acetylcholine
VPN	LC10d		LC10d	LC10	106		93	95	1-to-1	https://neuroglancer-demo.appspot.com/#!gs://flyem-optic-lobe/v1.0/cross-dataset-comparison/LC10d.json	acetylcholine	acetylcholine
VPN	LC10e		LC10e	LC10	48		52	51	1-to-1	https://neuroglancer-demo.appspot.com/#!gs://flyem-optic-lobe/v1.0/cross-dataset-comparison/LC10e.json	acetylcholine	acetylcholine
VPN	LC11		LC11	LC11	75		66	61	1-to-1	https://neuroglancer-demo.appspot.com/#!gs://flyem-optic-lobe/v1.0/cross-dataset-comparison/LC11.json	acetylcholine	acetylcholine
VPN	LC12		LC12	LC12	242		198	182	1-to-1	https://neuroglancer-demo.appspot.com/#!gs://flyem-optic-lobe/v1.0/cross-dataset-comparison/LC12.json	unclear	acetylcholine
VPN	LC13		LC13	LC13	94		75	70	1-to-1	https://neuroglancer-demo.appspot.com/#!gs://flyem-optic-lobe/v1.0/cross-dataset-comparison/LC13.json	acetylcholine	acetylcholine
VPN	LC14a-1		LC14a1	LC14	15		15	15	1-to-1	https://neuroglancer-demo.appspot.com/#!gs://flyem-optic-lobe/v1.0/cross-dataset-comparison/LC14a-1.json	acetylcholine	acetylcholine
VPN	LC14a-2		LC14a2	LC14	8		11	12	1-to-1	https://neuroglancer-demo.appspot.com/#!gs://flyem-optic-lobe/v1.0/cross-dataset-comparison/LC14a-2.json	acetylcholine	acetylcholine
VPN	LC14b		LC14b	LC14	22		20	18	1-to-1	https://neuroglancer-demo.appspot.com/#!gs://flyem-optic-lobe/v1.0/cross-dataset-comparison/LC14b.json	acetylcholine	acetylcholine
VPN	LC15		LC15	LC15	65		52	54	1-to-1	https://neuroglancer-demo.appspot.com/#!gs://flyem-optic-lobe/v1.0/cross-dataset-comparison/LC15.json	acetylcholine	acetylcholine
VPN	LC16		LC16	LC16	94		77	74	1-to-1	https://neuroglancer-demo.appspot.com/#!gs://flyem-optic-lobe/v1.0/cross-dataset-comparison/LC16.json	acetylcholine	acetylcholine
VPN	LC17		LC17	LC17	175		134	142	1-to-1	https://neuroglancer-demo.appspot.com/#!gs://flyem-optic-lobe/v1.0/cross-dataset-comparison/LC17.json	unclear	acetylcholine
VPN	LC18		LC18	LC18	104		96	92	1-to-1	https://neuroglancer-demo.appspot.com/#!gs://flyem-optic-lobe/v1.0/cross-dataset-comparison/LC18.json	acetylcholine	acetylcholine
VPN	LC19		LC19		8		8	7	1-to-1	https://neuroglancer-demo.appspot.com/#!gs://flyem-optic-lobe/v1.0/cross-dataset-comparison/LC19.json	unclear	acetylcholine
VPN	LC20a		LC20a	LC20	30		21	26	1-to-1	https://neuroglancer-demo.appspot.com/#!gs://flyem-optic-lobe/v1.0/cross-dataset-comparison/LC20a.json	acetylcholine	acetylcholine
VPN	LC20b		LC20b	LC20	40		24	22	1-to-1	https://neuroglancer-demo.appspot.com/#!gs://flyem-optic-lobe/v1.0/cross-dataset-comparison/LC20b.json	glutamate	glutamate
VPN	LC21		LC21	LC21	78		68	62	1-to-1	https://neuroglancer-demo.appspot.com/#!gs://flyem-optic-lobe/v1.0/cross-dataset-comparison/LC21.json	acetylcholine	acetylcholine
VPN	LC22		LC22	LC22	35		43	46	1-to-1	https://neuroglancer-demo.appspot.com/#!gs://flyem-optic-lobe/v1.0/cross-dataset-comparison/LC22.json	acetylcholine	acetylcholine
VPN	LC23		LCe07		6		6	6	1-to-1	https://neuroglancer-demo.appspot.com/#!gs://flyem-optic-lobe/v1.0/cross-dataset-comparison/LC23.json	unclear	acetylcholine
VPN	LC24		LC24	LC24	54		40	35	1-to-1	https://neuroglancer-demo.appspot.com/#!gs://flyem-optic-lobe/v1.0/cross-dataset-comparison/LC24.json	acetylcholine	acetylcholine
VPN	LC25		LC25	LC25	27		32	28	1-to-1	https://neuroglancer-demo.appspot.com/#!gs://flyem-optic-lobe/v1.0/cross-dataset-comparison/LC25.json	glutamate	glutamate
VPN	LC26		LC26	LC26	37		26	31	1-to-1	https://neuroglancer-demo.appspot.com/#!gs://flyem-optic-lobe/v1.0/cross-dataset-comparison/LC26.json	unclear	acetylcholine
VPN	LC27		LC27	LC27	23		18	19	1-to-1	https://neuroglancer-demo.appspot.com/#!gs://flyem-optic-lobe/v1.0/cross-dataset-comparison/LC27.json	acetylcholine	acetylcholine
VPN	LC28		LC28a	LC28a,LC28b	31		19	26	1-to-1	https://neuroglancer-demo.appspot.com/#!gs://flyem-optic-lobe/v1.0/cross-dataset-comparison/LC28.json	acetylcholine	acetylcholine
VPN	LC29		LC29	LC29	19		22	23	1-to-1	https://neuroglancer-demo.appspot.com/#!gs://flyem-optic-lobe/v1.0/cross-dataset-comparison/LC29.json	acetylcholine	acetylcholine
VPN	LC30		LCe02	LC25,LC26,LC26,LC25,LC24	30		25	28	1-to-1	https://neuroglancer-demo.appspot.com/#!gs://flyem-optic-lobe/v1.0/cross-dataset-comparison/LC30.json	acetylcholine	acetylcholine
VPN	LC31a		LC31a	LC31	16		18	17	1-to-1	https://neuroglancer-demo.appspot.com/#!gs://flyem-optic-lobe/v1.0/cross-dataset-comparison/LC31a.json	acetylcholine	acetylcholine
VPN	LC31b		LC31b + LC31c		6		6	6	1-to-2	https://neuroglancer-demo.appspot.com/#!gs://flyem-optic-lobe/v1.0/cross-dataset-comparison/LC31b.json	unclear	acetylcholine
VPN	LC33		LC33	LC33a,LC33b	16		13	14	1-to-1	https://neuroglancer-demo.appspot.com/#!gs://flyem-optic-lobe/v1.0/cross-dataset-comparison/LC33.json	glutamate	glutamate
VPN	LC34		LC34	LC34	6		7	7	1-to-1	https://neuroglancer-demo.appspot.com/#!gs://flyem-optic-lobe/v1.0/cross-dataset-comparison/LC34.json	acetylcholine	acetylcholine
VPN	LC35a		LC35	LC35	5		4	4	2-to-1	https://neuroglancer-demo.appspot.com/#!gs://flyem-optic-lobe/v1.1/cross-dataset-comparison/LC35a.json	acetylcholine	acetylcholine
VPN	LC35b		LC35	LC35	1		4	4	2-to-1	https://neuroglancer-demo.appspot.com/#!gs://flyem-optic-lobe/v1.1/cross-dataset-comparison/LC35b.json	acetylcholine	acetylcholine
VPN	LC36		LC36	LC36	16		18	17	1-to-1	https://neuroglancer-demo.appspot.com/#!gs://flyem-optic-lobe/v1.0/cross-dataset-comparison/LC36.json	acetylcholine	acetylcholine
VPN	LC37		LC37	LC37a,LC37b	8		9	9	1-to-1	https://neuroglancer-demo.appspot.com/#!gs://flyem-optic-lobe/v1.0/cross-dataset-comparison/LC37.json	glutamate	glutamate
VPN	LC39a		LC39	LC39	3		4	4	2-to-1	https://neuroglancer-demo.appspot.com/#!gs://flyem-optic-lobe/v1.1/cross-dataset-comparison/LC39a.json	glutamate	glutamate
VPN	LC39b		LC39	LC39	1		4	4	2-to-1	https://neuroglancer-demo.appspot.com/#!gs://flyem-optic-lobe/v1.1/cross-dataset-comparison/LC39b.json	unclear	glutamate
VPN	LC4		LC4	LC4	55		54	50	1-to-1	https://neuroglancer-demo.appspot.com/#!gs://flyem-optic-lobe/v1.0/cross-dataset-comparison/LC4.json	acetylcholine	acetylcholine
VPN	LC40		LC40	LC40a,LC40b	15		19	18	1-to-1	https://neuroglancer-demo.appspot.com/#!gs://flyem-optic-lobe/v1.0/cross-dataset-comparison/LC40.json	acetylcholine	acetylcholine
VPN	LC41		LC41	LC41	6		6	6	1-to-1	https://neuroglancer-demo.appspot.com/#!gs://flyem-optic-lobe/v1.0/cross-dataset-comparison/LC41.json	acetylcholine	acetylcholine
VPN	LC43		LC43	LC43	6		6	6	1-to-1	https://neuroglancer-demo.appspot.com/#!gs://flyem-optic-lobe/v1.0/cross-dataset-comparison/LC43.json	unclear	acetylcholine
VPN	LC44		LC44	LC44	3		2	2	1-to-1	https://neuroglancer-demo.appspot.com/#!gs://flyem-optic-lobe/v1.0/cross-dataset-comparison/LC44.json	acetylcholine	acetylcholine
VPN	LC46b		LC46	LC46a,LC46b	5		7	7	1-to-1	https://neuroglancer-demo.appspot.com/#!gs://flyem-optic-lobe/v1.0/cross-dataset-comparison/LC46b.json	acetylcholine	acetylcholine
VPN	LC6		LC6	LC6	65		65	60	1-to-1	https://neuroglancer-demo.appspot.com/#!gs://flyem-optic-lobe/v1.0/cross-dataset-comparison/LC6.json	acetylcholine	acetylcholine
VPN	LC9		LC9	LC9	115		87	92	1-to-1	https://neuroglancer-demo.appspot.com/#!gs://flyem-optic-lobe/v1.0/cross-dataset-comparison/LC9.json	acetylcholine	acetylcholine
VPN	LLPC1		LLPC1	LLPC1	142		106	113	1-to-1	https://neuroglancer-demo.appspot.com/#!gs://flyem-optic-lobe/v1.0/cross-dataset-comparison/LLPC1.json	acetylcholine	acetylcholine
VPN	LLPC2		LLPC2	LLPC2a,LLPC2b,LLPC2c,LLPC2d	125		120	115	1-to-1	https://neuroglancer-demo.appspot.com/#!gs://flyem-optic-lobe/v1.0/cross-dataset-comparison/LLPC2.json	acetylcholine	acetylcholine
VPN	LLPC3		LLPC3	LLPC3	112		102	102	1-to-1	https://neuroglancer-demo.appspot.com/#!gs://flyem-optic-lobe/v1.0/cross-dataset-comparison/LLPC3.json	acetylcholine	acetylcholine
VPN	LLPC4		LLPC4		3		3	3	1-to-1	https://neuroglancer-demo.appspot.com/#!gs://flyem-optic-lobe/v1.0/cross-dataset-comparison/LLPC4.json	acetylcholine	acetylcholine
VPN	LoVP1		LCe01b	LC25,LC25,LC26,LC24	27		22	23	1-to-1	https://neuroglancer-demo.appspot.com/#!gs://flyem-optic-lobe/v1.0/cross-dataset-comparison/LoVP1.json	glutamate	glutamate
VPN	LoVP10		LC45	LC45a,LC45b	9		12	12	2-to-1	https://neuroglancer-demo.appspot.com/#!gs://flyem-optic-lobe/v1.0/cross-dataset-comparison/LoVP10.json	unclear	acetylcholine
VPN	LoVP100		LTe51	PLP091	1		1	1	1-to-1	https://neuroglancer-demo.appspot.com/#!gs://flyem-optic-lobe/v1.0/cross-dataset-comparison/LoVP100.json	unclear	acetylcholine
VPN	LoVP101		LTe21		1		1	1	1-to-1	https://neuroglancer-demo.appspot.com/#!gs://flyem-optic-lobe/v1.0/cross-dataset-comparison/LoVP101.json	unclear	acetylcholine
VPN	LoVP102		LTe26	hb1222778569	1		1	1	1-to-1	https://neuroglancer-demo.appspot.com/#!gs://flyem-optic-lobe/v1.0/cross-dataset-comparison/LoVP102.json	unclear	acetylcholine
VPN	LoVP103		LTe14		1		1	1	1-to-1	https://neuroglancer-demo.appspot.com/#!gs://flyem-optic-lobe/v1.1/cross-dataset-comparison/LoVP103.json	unclear	acetylcholine
VPN	LoVP105		PLP068		1		1	1	1-to-1	https://neuroglancer-demo.appspot.com/#!gs://flyem-optic-lobe/v1.1/cross-dataset-comparison/LoVP105.json	unclear	acetylcholine
VPN	LoVP106		LTe08	hb884464419	1		1	1	1-to-1	https://neuroglancer-demo.appspot.com/#!gs://flyem-optic-lobe/v1.0/cross-dataset-comparison/LoVP106.json	acetylcholine	acetylcholine
VPN	LoVP107		LTe16	hb1069607310	1		1	1	1-to-1	https://neuroglancer-demo.appspot.com/#!gs://flyem-optic-lobe/v1.0/cross-dataset-comparison/LoVP107.json	unclear	acetylcholine
VPN	LoVP108		cL07		2		1	1	1-to-1	https://neuroglancer-demo.appspot.com/#!gs://flyem-optic-lobe/v1.0/cross-dataset-comparison/LoVP108.json	gaba	unclear
VPN	LoVP11		LC45	LC45a,LC45b	4		12	12	2-to-1	https://neuroglancer-demo.appspot.com/#!gs://flyem-optic-lobe/v1.0/cross-dataset-comparison/LoVP11.json	unclear	acetylcholine
VPN	LoVP12		LCe04	LC9	19		19	18	1-to-1	https://neuroglancer-demo.appspot.com/#!gs://flyem-optic-lobe/v1.0/cross-dataset-comparison/LoVP12.json	unclear	acetylcholine
VPN	LoVP13		LCe03		24		12	25	1-to-1	https://neuroglancer-demo.appspot.com/#!gs://flyem-optic-lobe/v1.0/cross-dataset-comparison/LoVP13.json	glutamate	glutamate
VPN	LoVP14		LT57	LT57	9		11	11	2-to-1	https://neuroglancer-demo.appspot.com/#!gs://flyem-optic-lobe/v1.0/cross-dataset-comparison/LoVP14.json	acetylcholine	acetylcholine
VPN	LoVP16		LTe58	PLP153	5		6	6	1-to-1	https://neuroglancer-demo.appspot.com/#!gs://flyem-optic-lobe/v1.0/cross-dataset-comparison/LoVP16.json	acetylcholine	acetylcholine
VPN	LoVP17		LTe38a	PLP152	4		4	4	1-to-1	https://neuroglancer-demo.appspot.com/#!gs://flyem-optic-lobe/v1.0/cross-dataset-comparison/LoVP17.json	acetylcholine	acetylcholine
VPN	LoVP18		LTe64	PS105,PLP105	6		8	8	1-to-1	https://neuroglancer-demo.appspot.com/#!gs://flyem-optic-lobe/v1.0/cross-dataset-comparison/LoVP18.json	acetylcholine	acetylcholine
VPN	LoVP19		LTe49a,b,d,e,f	IB085	1				6-to-6	https://neuroglancer-demo.appspot.com/#!gs://flyem-optic-lobe/v1.0/cross-dataset-comparison/LoVP19.json	unclear	acetylcholine
VPN	LoVP2		LCe01a	LC25,LC26,LC24	23		10	12	1-to-1	https://neuroglancer-demo.appspot.com/#!gs://flyem-optic-lobe/v1.0/cross-dataset-comparison/LoVP2.json	glutamate	glutamate
VPN	LoVP20		LTe49a,b,d,e,f	IB085	1				6-to-6	https://neuroglancer-demo.appspot.com/#!gs://flyem-optic-lobe/v1.0/cross-dataset-comparison/LoVP20.json	unclear	acetylcholine
VPN	LoVP21		LTe49a,b,d,e,f	IB085	2				6-to-6	https://neuroglancer-demo.appspot.com/#!gs://flyem-optic-lobe/v1.0/cross-dataset-comparison/LoVP21.json	unclear	acetylcholine
VPN	LoVP22		LTe49a,b,d,e,f	IB085	2				6-to-6	https://neuroglancer-demo.appspot.com/#!gs://flyem-optic-lobe/v1.0/cross-dataset-comparison/LoVP22.json	unclear	acetylcholine
VPN	LoVP23		LTe49a,b,d,e,f	IB085	3				6-to-6	https://neuroglancer-demo.appspot.com/#!gs://flyem-optic-lobe/v1.0/cross-dataset-comparison/LoVP23.json	unclear	acetylcholine
VPN	LoVP24		LTe61+LTe49c		4				1-to-2	https://neuroglancer-demo.appspot.com/#!gs://flyem-optic-lobe/v1.0/cross-dataset-comparison/LoVP24.json	unclear	acetylcholine
VPN	LoVP25		LTe66	PS273	3		4	3	1-to-1	https://neuroglancer-demo.appspot.com/#!gs://flyem-optic-lobe/v1.0/cross-dataset-comparison/LoVP25.json	unclear	acetylcholine
VPN	LoVP26		LTe65	PS179,PS273	6		3	4	1-to-1	https://neuroglancer-demo.appspot.com/#!gs://flyem-optic-lobe/v1.0/cross-dataset-comparison/LoVP26.json	unclear	acetylcholine
VPN	LoVP27		LTe49a,b,d,e,f	IB085	5				6-to-6	https://neuroglancer-demo.appspot.com/#!gs://flyem-optic-lobe/v1.0/cross-dataset-comparison/LoVP27.json	acetylcholine	acetylcholine
VPN	LoVP28		LTe48	IB019	1		1	1	1-to-1	https://neuroglancer-demo.appspot.com/#!gs://flyem-optic-lobe/v1.0/cross-dataset-comparison/LoVP28.json	unclear	acetylcholine
VPN	LoVP29		LTe27	hb1561351296	1		1	1	1-to-1	https://neuroglancer-demo.appspot.com/#!gs://flyem-optic-lobe/v1.0/cross-dataset-comparison/LoVP29.json	unclear	gaba
VPN	LoVP3		LCe08	hb945156049,hb1006199303,hb852055612,hb914139161,hb1190707430	6		1	4	1-to-1	https://neuroglancer-demo.appspot.com/#!gs://flyem-optic-lobe/v1.0/cross-dataset-comparison/LoVP3.json	unclear	glutamate
VPN	LoVP30		LTe07	hb1313879738	1		1	1	1-to-1	https://neuroglancer-demo.appspot.com/#!gs://flyem-optic-lobe/v1.0/cross-dataset-comparison/LoVP30.json	unclear	glutamate
VPN	LoVP31				1				unmatched	https://neuroglancer-demo.appspot.com/#!gs://flyem-optic-lobe/v1.0/cross-dataset-comparison/LoVP31.json	unclear
VPN	LoVP32		LTe01	hb1261220600,hb1261220527	3		3	2	1-to-1	https://neuroglancer-demo.appspot.com/#!gs://flyem-optic-lobe/v1.1/cross-dataset-comparison/LoVP32.json	acetylcholine	acetylcholine
VPN	LoVP33		LTe63	PS104	3		3	3	1-to-1	https://neuroglancer-demo.appspot.com/#!gs://flyem-optic-lobe/v1.0/cross-dataset-comparison/LoVP33.json	unclear	gaba
VPN	LoVP34		LTe28	hb883418989	1		1	1	1-to-1	https://neuroglancer-demo.appspot.com/#!gs://flyem-optic-lobe/v1.0/cross-dataset-comparison/LoVP34.json	unclear	acetylcholine
VPN	LoVP35		LTe05	hb944836835	1		1	1	1-to-1	https://neuroglancer-demo.appspot.com/#!gs://flyem-optic-lobe/v1.0/cross-dataset-comparison/LoVP35.json	unclear	acetylcholine
VPN	LoVP36		LTe53	PLP118	1		1	1	1-to-1	https://neuroglancer-demo.appspot.com/#!gs://flyem-optic-lobe/v1.0/cross-dataset-comparison/LoVP36.json	glutamate	glutamate
VPN	LoVP37		PLP215	PLP215	1		1	1	1-to-1	https://neuroglancer-demo.appspot.com/#!gs://flyem-optic-lobe/v1.0/cross-dataset-comparison/LoVP37.json	unclear	glutamate
VPN	LoVP38		LTe50	PLP070	2		2	2	1-to-1	https://neuroglancer-demo.appspot.com/#!gs://flyem-optic-lobe/v1.0/cross-dataset-comparison/LoVP38.json	glutamate	glutamate
VPN	LoVP39		LTe54	PLP125	2		2	2	1-to-1	https://neuroglancer-demo.appspot.com/#!gs://flyem-optic-lobe/v1.0/cross-dataset-comparison/LoVP39.json	unclear	acetylcholine
VPN	LoVP4		LC28b	LC28a,LC28b	5		28	30	3-to-1	https://neuroglancer-demo.appspot.com/#!gs://flyem-optic-lobe/v1.0/cross-dataset-comparison/LoVP4.json	unclear	acetylcholine
VPN	LoVP40		LTe46	CL284	1		1	1	1-to-1	https://neuroglancer-demo.appspot.com/#!gs://flyem-optic-lobe/v1.0/cross-dataset-comparison/LoVP40.json	glutamate	glutamate
VPN	LoVP41		LTe04	hb1596811105	1		1	1	1-to-1	https://neuroglancer-demo.appspot.com/#!gs://flyem-optic-lobe/v1.0/cross-dataset-comparison/LoVP41.json	acetylcholine	acetylcholine
VPN	LoVP42		LTe25	hb697882667	1		1	1	1-to-1	https://neuroglancer-demo.appspot.com/#!gs://flyem-optic-lobe/v1.0/cross-dataset-comparison/LoVP42.json	acetylcholine	acetylcholine
VPN	LoVP43		LTe55	PLP126	1		1	1	1-to-1	https://neuroglancer-demo.appspot.com/#!gs://flyem-optic-lobe/v1.0/cross-dataset-comparison/LoVP43.json	unclear	acetylcholine
VPN	LoVP44		LTe57	PLP147	1		1	1	1-to-1	https://neuroglancer-demo.appspot.com/#!gs://flyem-optic-lobe/v1.0/cross-dataset-comparison/LoVP44.json	unclear	acetylcholine
VPN	LoVP45		LTe60	PLP212	1		1	1	1-to-1	https://neuroglancer-demo.appspot.com/#!gs://flyem-optic-lobe/v1.0/cross-dataset-comparison/LoVP45.json	glutamate	glutamate
VPN	LoVP46		LTe22	hb1159944202	1		1	1	1-to-1	https://neuroglancer-demo.appspot.com/#!gs://flyem-optic-lobe/v1.0/cross-dataset-comparison/LoVP46.json	glutamate	glutamate
VPN	LoVP47		LTe17	hb1252116913	1		1	1	1-to-1	https://neuroglancer-demo.appspot.com/#!gs://flyem-optic-lobe/v1.0/cross-dataset-comparison/LoVP47.json	glutamate	glutamate
VPN	LoVP48		LTe31	hb5813133355	1		1	1	1-to-1	https://neuroglancer-demo.appspot.com/#!gs://flyem-optic-lobe/v1.0/cross-dataset-comparison/LoVP48.json	acetylcholine	acetylcholine
VPN	LoVP49		LTe15		1		1	1	1-to-1	https://neuroglancer-demo.appspot.com/#!gs://flyem-optic-lobe/v1.0/cross-dataset-comparison/LoVP49.json	acetylcholine	acetylcholine
VPN	LoVP5		LC28b	LC28a,LC28b	12		28	30	3-to-1	https://neuroglancer-demo.appspot.com/#!gs://flyem-optic-lobe/v1.0/cross-dataset-comparison/LoVP5.json	acetylcholine	acetylcholine
VPN	LoVP50		LT53,PLP098		4		4	4	1-to-1	https://neuroglancer-demo.appspot.com/#!gs://flyem-optic-lobe/v1.0/cross-dataset-comparison/LoVP50.json	acetylcholine	acetylcholine
VPN	LoVP51		LTe41		1		1	2	1-to-1	https://neuroglancer-demo.appspot.com/#!gs://flyem-optic-lobe/v1.1/cross-dataset-comparison/LoVP51.json	acetylcholine	acetylcholine
VPN	LoVP52		LT57	LT57	1		11	11	2-to-1	https://neuroglancer-demo.appspot.com/#!gs://flyem-optic-lobe/v1.0/cross-dataset-comparison/LoVP52.json	acetylcholine	acetylcholine
VPN	LoVP53		LTe13		1		1	1	1-to-1	https://neuroglancer-demo.appspot.com/#!gs://flyem-optic-lobe/v1.0/cross-dataset-comparison/LoVP53.json	acetylcholine	acetylcholine
VPN	LoVP54		LTe20		1		1	1	1-to-1	https://neuroglancer-demo.appspot.com/#!gs://flyem-optic-lobe/v1.0/cross-dataset-comparison/LoVP54.json	acetylcholine	acetylcholine
VPN	LoVP55				2				unmatched	https://neuroglancer-demo.appspot.com/#!gs://flyem-optic-lobe/v1.1/cross-dataset-comparison/LoVP55.json	unclear
VPN	LoVP56		LTe45	CL281	1		1	1	1-to-1	https://neuroglancer-demo.appspot.com/#!gs://flyem-optic-lobe/v1.0/cross-dataset-comparison/LoVP56.json	glutamate	glutamate
VPN	LoVP57		LTe06	hb666843305	1		1	1	1-to-1	https://neuroglancer-demo.appspot.com/#!gs://flyem-optic-lobe/v1.0/cross-dataset-comparison/LoVP57.json	acetylcholine	acetylcholine
VPN	LoVP58		LTe35	hb852751415	1		1	1	1-to-1	https://neuroglancer-demo.appspot.com/#!gs://flyem-optic-lobe/v1.0/cross-dataset-comparison/LoVP58.json	acetylcholine	acetylcholine
VPN	LoVP59		LTe24	hb543702551	1		1	1	1-to-1	https://neuroglancer-demo.appspot.com/#!gs://flyem-optic-lobe/v1.0/cross-dataset-comparison/LoVP59.json	unclear	acetylcholine
VPN	LoVP6		LC28b	LC28a,LC28b	11		28	30	3-to-1	https://neuroglancer-demo.appspot.com/#!gs://flyem-optic-lobe/v1.0/cross-dataset-comparison/LoVP6.json	acetylcholine	acetylcholine
VPN	LoVP60		LTe56	PLP146	1		1	1	1-to-1	https://neuroglancer-demo.appspot.com/#!gs://flyem-optic-lobe/v1.0/cross-dataset-comparison/LoVP60.json	unclear	acetylcholine
VPN	LoVP61		LTe47	CL285	2		2	2	1-to-1	https://neuroglancer-demo.appspot.com/#!gs://flyem-optic-lobe/v1.0/cross-dataset-comparison/LoVP61.json	glutamate	glutamate
VPN	LoVP62		LTe33	hb852392901,hb852738302	2		3	2	1-to-1	https://neuroglancer-demo.appspot.com/#!gs://flyem-optic-lobe/v1.0/cross-dataset-comparison/LoVP62.json	acetylcholine	acetylcholine
VPN	LoVP63		LTe69	SLP219	1		1	1	1-to-1	https://neuroglancer-demo.appspot.com/#!gs://flyem-optic-lobe/v1.0/cross-dataset-comparison/LoVP63.json	unclear	acetylcholine
VPN	LoVP64		LTe70	SLP233	1		1	1	1-to-1	https://neuroglancer-demo.appspot.com/#!gs://flyem-optic-lobe/v1.0/cross-dataset-comparison/LoVP64.json	unclear	glutamate
VPN	LoVP65		LTe72	SLP448	1		1	1	1-to-1	https://neuroglancer-demo.appspot.com/#!gs://flyem-optic-lobe/v1.0/cross-dataset-comparison/LoVP65.json	unclear	acetylcholine
VPN	LoVP66		LTe73	SLP449	1		1	1	1-to-1	https://neuroglancer-demo.appspot.com/#!gs://flyem-optic-lobe/v1.0/cross-dataset-comparison/LoVP66.json	unclear	acetylcholine
VPN	LoVP67		LTe74	SLP453	1		1	1	1-to-1	https://neuroglancer-demo.appspot.com/#!gs://flyem-optic-lobe/v1.0/cross-dataset-comparison/LoVP67.json	unclear	acetylcholine
VPN	LoVP68		LTe36	hb574058475	1		1	1	1-to-1	https://neuroglancer-demo.appspot.com/#!gs://flyem-optic-lobe/v1.0/cross-dataset-comparison/LoVP68.json	unclear	acetylcholine
VPN	LoVP69		LTe10		1		1	1	1-to-1	https://neuroglancer-demo.appspot.com/#!gs://flyem-optic-lobe/v1.0/cross-dataset-comparison/LoVP69.json	acetylcholine	acetylcholine
VPN	LoVP7		LCe05		12		11	8	1-to-1	https://neuroglancer-demo.appspot.com/#!gs://flyem-optic-lobe/v1.0/cross-dataset-comparison/LoVP7.json	unclear	glutamate
VPN	LoVP70		LTe40		1		1	2	1-to-1	https://neuroglancer-demo.appspot.com/#!gs://flyem-optic-lobe/v1.1/cross-dataset-comparison/LoVP70.json	unclear	acetylcholine
VPN	LoVP71		LTe02	hb545389295,hb575409523	2		2	2	1-to-1	https://neuroglancer-demo.appspot.com/#!gs://flyem-optic-lobe/v1.0/cross-dataset-comparison/LoVP71.json	acetylcholine	acetylcholine
VPN	LoVP72		LTe30		1		1	1	1-to-1	https://neuroglancer-demo.appspot.com/#!gs://flyem-optic-lobe/v1.0/cross-dataset-comparison/LoVP72.json	acetylcholine	acetylcholine
VPN	LoVP73		LTe23	hb575063620	1		1	1	1-to-1	https://neuroglancer-demo.appspot.com/#!gs://flyem-optic-lobe/v1.0/cross-dataset-comparison/LoVP73.json	unclear	acetylcholine
VPN	LoVP74		LTe37	PLP011,SLP339	2		2	2	1-to-1	https://neuroglancer-demo.appspot.com/#!gs://flyem-optic-lobe/v1.0/cross-dataset-comparison/LoVP74.json	unclear	acetylcholine
VPN	LoVP75		LTe38b		3		2	2	1-to-1	https://neuroglancer-demo.appspot.com/#!gs://flyem-optic-lobe/v1.0/cross-dataset-comparison/LoVP75.json	acetylcholine	acetylcholine
VPN	LoVP76		LC10f	LC10	2		2	2	1-to-1	https://neuroglancer-demo.appspot.com/#!gs://flyem-optic-lobe/v1.0/cross-dataset-comparison/LoVP76.json	unclear	glutamate
VPN	LoVP77		LTe43	AOTU044	1		4	4	2-to-1	https://neuroglancer-demo.appspot.com/#!gs://flyem-optic-lobe/v1.0/cross-dataset-comparison/LoVP77.json	acetylcholine	acetylcholine
VPN	LoVP78		LTe11		1		1	1	1-to-1	https://neuroglancer-demo.appspot.com/#!gs://flyem-optic-lobe/v1.0/cross-dataset-comparison/LoVP78.json	acetylcholine	acetylcholine
VPN	LoVP79		LTe75	SMP241	1		1	1	1-to-1	https://neuroglancer-demo.appspot.com/#!gs://flyem-optic-lobe/v1.0/cross-dataset-comparison/LoVP79.json	unclear	acetylcholine
VPN	LoVP8		LTe09		9		8	7	1-to-1	https://neuroglancer-demo.appspot.com/#!gs://flyem-optic-lobe/v1.0/cross-dataset-comparison/LoVP8.json	unclear	acetylcholine
VPN	LoVP80		LTe68	SIP062,SIP063	2		5	5	2-to-1	https://neuroglancer-demo.appspot.com/#!gs://flyem-optic-lobe/v1.0/cross-dataset-comparison/LoVP80.json	unclear	acetylcholine
VPN	LoVP81		CB3790		2		2	2	1-to-1	https://neuroglancer-demo.appspot.com/#!gs://flyem-optic-lobe/v1.1/cross-dataset-comparison/LoVP81.json	unclear	acetylcholine
VPN	LoVP82		LTe67	SIP058	2		2	2	1-to-1	https://neuroglancer-demo.appspot.com/#!gs://flyem-optic-lobe/v1.0/cross-dataset-comparison/LoVP82.json	unclear	acetylcholine
VPN	LoVP83		LTe43	AOTU044	3		4	4	2-to-1	https://neuroglancer-demo.appspot.com/#!gs://flyem-optic-lobe/v1.0/cross-dataset-comparison/LoVP83.json	unclear	acetylcholine
VPN	LoVP84		LTe68	SIP062,SIP063	4		5	5	2-to-1	https://neuroglancer-demo.appspot.com/#!gs://flyem-optic-lobe/v1.0/cross-dataset-comparison/LoVP84.json	unclear	acetylcholine
VPN	LoVP85		LTe18		1		1	1	1-to-1	https://neuroglancer-demo.appspot.com/#!gs://flyem-optic-lobe/v1.0/cross-dataset-comparison/LoVP85.json	unclear	acetylcholine
VPN	LoVP86		LTe19		1		1	1	1-to-1	https://neuroglancer-demo.appspot.com/#!gs://flyem-optic-lobe/v1.0/cross-dataset-comparison/LoVP86.json	acetylcholine	acetylcholine
VPN	LoVP88		LTe76	VES080	1		1	1	1-to-1	https://neuroglancer-demo.appspot.com/#!gs://flyem-optic-lobe/v1.0/cross-dataset-comparison/LoVP88.json	unclear	acetylcholine
VPN	LoVP89		LTe03	hb1379187792,hb1408207343	2		2	2	1-to-1	https://neuroglancer-demo.appspot.com/#!gs://flyem-optic-lobe/v1.0/cross-dataset-comparison/LoVP89.json	acetylcholine	acetylcholine
VPN	LoVP9		LCe09		6		8	8	1-to-1	https://neuroglancer-demo.appspot.com/#!gs://flyem-optic-lobe/v1.0/cross-dataset-comparison/LoVP9.json	unclear	acetylcholine
VPN	LoVP90a		LT42a		1		1	1	1-to-1	https://neuroglancer-demo.appspot.com/#!gs://flyem-optic-lobe/v1.1/cross-dataset-comparison/LoVP90a.json	unclear	acetylcholine
VPN	LoVP90b		LT42b		1		1	1	1-to-1	https://neuroglancer-demo.appspot.com/#!gs://flyem-optic-lobe/v1.1/cross-dataset-comparison/LoVP90b.json	unclear	acetylcholine
VPN	LoVP90c		LT42c		1		1	1	1-to-1	https://neuroglancer-demo.appspot.com/#!gs://flyem-optic-lobe/v1.1/cross-dataset-comparison/LoVP90c.json	unclear	acetylcholine
VPN	LoVP91		PLP051	PLP051	1		1	1	1-to-1	https://neuroglancer-demo.appspot.com/#!gs://flyem-optic-lobe/v1.0/cross-dataset-comparison/LoVP91.json	unclear	gaba
VPN	LoVP92				6				unmatched	https://neuroglancer-demo.appspot.com/#!gs://flyem-optic-lobe/v1.0/cross-dataset-comparison/LoVP92.json	gaba
VPN	LoVP93		LCe06		6		5	6	1-to-1	https://neuroglancer-demo.appspot.com/#!gs://flyem-optic-lobe/v1.0/cross-dataset-comparison/LoVP93.json	unclear	acetylcholine
VPN	LoVP94		PLP185,PLP186		1		4	5	1-to-1	https://neuroglancer-demo.appspot.com/#!gs://flyem-optic-lobe/v1.0/cross-dataset-comparison/LoVP94.json	unclear	glutamate
VPN	LoVP95		LTe59a	PLP183	1		1	1	1-to-1	https://neuroglancer-demo.appspot.com/#!gs://flyem-optic-lobe/v1.0/cross-dataset-comparison/LoVP95.json	unclear	glutamate
VPN	LoVP96		cL10		1		1	1	1-to-1	https://neuroglancer-demo.appspot.com/#!gs://flyem-optic-lobe/v1.0/cross-dataset-comparison/LoVP96.json	glutamate	glutamate
VPN	LoVP97		PLP251	PLP251	1		1	1	1-to-1	https://neuroglancer-demo.appspot.com/#!gs://flyem-optic-lobe/v1.0/cross-dataset-comparison/LoVP97.json	unclear	acetylcholine
VPN	LoVP98		LTe62	PLP255	1		1	1	1-to-1	https://neuroglancer-demo.appspot.com/#!gs://flyem-optic-lobe/v1.0/cross-dataset-comparison/LoVP98.json	unclear	acetylcholine
VPN	LoVP99		LTe29		1		1	1	1-to-1	https://neuroglancer-demo.appspot.com/#!gs://flyem-optic-lobe/v1.0/cross-dataset-comparison/LoVP99.json	glutamate	glutamate
VPN	LPC1		LPC1	LPC1	109		82	82	1-to-1	https://neuroglancer-demo.appspot.com/#!gs://flyem-optic-lobe/v1.0/cross-dataset-comparison/LPC1.json	acetylcholine	acetylcholine
VPN	LPC2		LPC2	LPC2	78		54	62	1-to-1	https://neuroglancer-demo.appspot.com/#!gs://flyem-optic-lobe/v1.0/cross-dataset-comparison/LPC2.json	acetylcholine	acetylcholine
VPN	LPLC1		LPLC1	LPLC1	66		68	72	1-to-1	https://neuroglancer-demo.appspot.com/#!gs://flyem-optic-lobe/v1.0/cross-dataset-comparison/LPLC1.json	acetylcholine	acetylcholine
VPN	LPLC2		LPLC2	LPLC2	91		108	102	1-to-1	https://neuroglancer-demo.appspot.com/#!gs://flyem-optic-lobe/v1.0/cross-dataset-comparison/LPLC2.json	acetylcholine	acetylcholine
VPN	LPLC4		LPLC4	LPLC4	49		56	54	1-to-1	https://neuroglancer-demo.appspot.com/#!gs://flyem-optic-lobe/v1.0/cross-dataset-comparison/LPLC4.json	acetylcholine	acetylcholine
VPN	LPT100		LPTe01		19		18	20	1-to-1	https://neuroglancer-demo.appspot.com/#!gs://flyem-optic-lobe/v1.0/cross-dataset-comparison/LPT100.json	acetylcholine	acetylcholine
VPN	LPT101		LPTe02	PLP207	6		5	6	1-to-1	https://neuroglancer-demo.appspot.com/#!gs://flyem-optic-lobe/v1.0/cross-dataset-comparison/LPT101.json	acetylcholine	acetylcholine
VPN	LPT21		LPT21		1		1	1	1-to-1	https://neuroglancer-demo.appspot.com/#!gs://flyem-optic-lobe/v1.0/cross-dataset-comparison/LPT21.json	acetylcholine	acetylcholine
VPN	LPT22		LPT22		1		1	1	1-to-1	https://neuroglancer-demo.appspot.com/#!gs://flyem-optic-lobe/v1.0/cross-dataset-comparison/LPT22.json	gaba	gaba
VPN	LPT23		LPT23		3		3	3	1-to-1	https://neuroglancer-demo.appspot.com/#!gs://flyem-optic-lobe/v1.0/cross-dataset-comparison/LPT23.json	acetylcholine	acetylcholine
VPN	LPT26		LPT26		1		1	1	1-to-1	https://neuroglancer-demo.appspot.com/#!gs://flyem-optic-lobe/v1.0/cross-dataset-comparison/LPT26.json	acetylcholine	acetylcholine
VPN	LPT27		LPT27		1		1	1	1-to-1	https://neuroglancer-demo.appspot.com/#!gs://flyem-optic-lobe/v1.0/cross-dataset-comparison/LPT27.json	acetylcholine	acetylcholine
VPN	LPT28		LPT28		1		1	1	1-to-1	https://neuroglancer-demo.appspot.com/#!gs://flyem-optic-lobe/v1.0/cross-dataset-comparison/LPT28.json	acetylcholine	acetylcholine
VPN	LPT29		LPT29		1		1	1	1-to-1	https://neuroglancer-demo.appspot.com/#!gs://flyem-optic-lobe/v1.0/cross-dataset-comparison/LPT29.json	acetylcholine	acetylcholine
VPN	LPT30		LPT30		1		1	1	1-to-1	https://neuroglancer-demo.appspot.com/#!gs://flyem-optic-lobe/v1.0/cross-dataset-comparison/LPT30.json	acetylcholine	acetylcholine
VPN	LPT31		LPT31	WED068	4		4	4	1-to-1	https://neuroglancer-demo.appspot.com/#!gs://flyem-optic-lobe/v1.0/cross-dataset-comparison/LPT31.json	unclear	acetylcholine
VPN	LPT49		LPT49		1		1	1	1-to-1	https://neuroglancer-demo.appspot.com/#!gs://flyem-optic-lobe/v1.0/cross-dataset-comparison/LPT49.json	acetylcholine	acetylcholine
VPN	LPT50		LPT50		1		1	1	1-to-1	https://neuroglancer-demo.appspot.com/#!gs://flyem-optic-lobe/v1.0/cross-dataset-comparison/LPT50.json	gaba	gaba
VPN	LPT51		LPT51		2		1	1	1-to-1	https://neuroglancer-demo.appspot.com/#!gs://flyem-optic-lobe/v1.0/cross-dataset-comparison/LPT51.json	glutamate	glutamate
VPN	LPT52		LPT52		1		1	1	1-to-1	https://neuroglancer-demo.appspot.com/#!gs://flyem-optic-lobe/v1.0/cross-dataset-comparison/LPT52.json	unclear	acetylcholine
VPN	LPT54		LPT54	PLP179	1		1	1	1-to-1	https://neuroglancer-demo.appspot.com/#!gs://flyem-optic-lobe/v1.0/cross-dataset-comparison/LPT54.json	acetylcholine	acetylcholine
VPN	LT11		LT11	LT11	1		1	1	1-to-1	https://neuroglancer-demo.appspot.com/#!gs://flyem-optic-lobe/v1.0/cross-dataset-comparison/LT11.json	gaba	gaba
VPN	LT1a		LT1a	LT1	1		1	1	1-to-1	https://neuroglancer-demo.appspot.com/#!gs://flyem-optic-lobe/v1.0/cross-dataset-comparison/LT1a.json	unclear	acetylcholine
VPN	LT1b		LT1b	LT1	1		1	1	1-to-1	https://neuroglancer-demo.appspot.com/#!gs://flyem-optic-lobe/v1.0/cross-dataset-comparison/LT1b.json	unclear	acetylcholine
VPN	LT1c		LT1c	LT1	1		1	1	1-to-1	https://neuroglancer-demo.appspot.com/#!gs://flyem-optic-lobe/v1.0/cross-dataset-comparison/LT1c.json	unclear	acetylcholine
VPN	LT1d		LT1d	LT1	1		1	1	1-to-1	https://neuroglancer-demo.appspot.com/#!gs://flyem-optic-lobe/v1.0/cross-dataset-comparison/LT1d.json	unclear	acetylcholine
VPN	LT43		LT43	LT43	2		2	2	1-to-1	https://neuroglancer-demo.appspot.com/#!gs://flyem-optic-lobe/v1.0/cross-dataset-comparison/LT43.json	gaba	gaba
VPN	LT47		LT47	LT47	1		1	1	1-to-1	https://neuroglancer-demo.appspot.com/#!gs://flyem-optic-lobe/v1.0/cross-dataset-comparison/LT47.json	acetylcholine	acetylcholine
VPN	LT51		LT51	LT51	11		12	12	1-to-1	https://neuroglancer-demo.appspot.com/#!gs://flyem-optic-lobe/v1.0/cross-dataset-comparison/LT51.json	unclear	glutamate
VPN	LT52		LT52	LT52	17		15	16	1-to-1	https://neuroglancer-demo.appspot.com/#!gs://flyem-optic-lobe/v1.0/cross-dataset-comparison/LT52.json	glutamate	glutamate
VPN	LT54		LT54	LT54	1		1	1	1-to-1	https://neuroglancer-demo.appspot.com/#!gs://flyem-optic-lobe/v1.0/cross-dataset-comparison/LT54.json	glutamate	glutamate
VPN	LT55		LT55	LT55	1		1	1	1-to-1	https://neuroglancer-demo.appspot.com/#!gs://flyem-optic-lobe/v1.0/cross-dataset-comparison/LT55.json	glutamate	glutamate
VPN	LT59		LT59	LT59	1		1	1	1-to-1	https://neuroglancer-demo.appspot.com/#!gs://flyem-optic-lobe/v1.0/cross-dataset-comparison/LT59.json	acetylcholine	acetylcholine
VPN	LT60		LT60	LT60	1		1	1	1-to-1	https://neuroglancer-demo.appspot.com/#!gs://flyem-optic-lobe/v1.0/cross-dataset-comparison/LT60.json	acetylcholine	acetylcholine
VPN	LT61a		LT61a	LT61	1		1	1	1-to-1	https://neuroglancer-demo.appspot.com/#!gs://flyem-optic-lobe/v1.0/cross-dataset-comparison/LT61a.json	unclear	acetylcholine
VPN	LT61b		LT61b	LT61	1		1	1	1-to-1	https://neuroglancer-demo.appspot.com/#!gs://flyem-optic-lobe/v1.0/cross-dataset-comparison/LT61b.json	acetylcholine	acetylcholine
VPN	LT62		LT62	LT62	1		1	1	1-to-1	https://neuroglancer-demo.appspot.com/#!gs://flyem-optic-lobe/v1.0/cross-dataset-comparison/LT62.json	unclear	acetylcholine
VPN	LT63		LT63	LT63	2		2	2	1-to-1	https://neuroglancer-demo.appspot.com/#!gs://flyem-optic-lobe/v1.0/cross-dataset-comparison/LT63.json	acetylcholine	acetylcholine
VPN	LT64		LT64	LT64	1		2	2	1-to-1	https://neuroglancer-demo.appspot.com/#!gs://flyem-optic-lobe/v1.0/cross-dataset-comparison/LT64.json	acetylcholine	acetylcholine
VPN	LT65		LT65	LT65	1		1	1	1-to-1	https://neuroglancer-demo.appspot.com/#!gs://flyem-optic-lobe/v1.0/cross-dataset-comparison/LT65.json	acetylcholine	acetylcholine
VPN	LT66		LT66	LT66	1		1	1	1-to-1	https://neuroglancer-demo.appspot.com/#!gs://flyem-optic-lobe/v1.0/cross-dataset-comparison/LT66.json	acetylcholine	acetylcholine
VPN	LT67		LT67	LT67	1		1	1	1-to-1	https://neuroglancer-demo.appspot.com/#!gs://flyem-optic-lobe/v1.0/cross-dataset-comparison/LT67.json	unclear	acetylcholine
VPN	LT68		LT68	LT68	2		2	2	1-to-1	https://neuroglancer-demo.appspot.com/#!gs://flyem-optic-lobe/v1.0/cross-dataset-comparison/LT68.json	glutamate	gaba
VPN	LT69		LT69	LT69	1		1	1	1-to-1	https://neuroglancer-demo.appspot.com/#!gs://flyem-optic-lobe/v1.0/cross-dataset-comparison/LT69.json	acetylcholine	acetylcholine
VPN	LT72		LT72	LT72	1		1	1	1-to-1	https://neuroglancer-demo.appspot.com/#!gs://flyem-optic-lobe/v1.0/cross-dataset-comparison/LT72.json	acetylcholine	acetylcholine
VPN	LT73		LT73	LT73	2		2	2	1-to-1	https://neuroglancer-demo.appspot.com/#!gs://flyem-optic-lobe/v1.0/cross-dataset-comparison/LT73.json	glutamate	glutamate
VPN	LT74		LT74	LT74	3		3	2	1-to-1	https://neuroglancer-demo.appspot.com/#!gs://flyem-optic-lobe/v1.0/cross-dataset-comparison/LT74.json	glutamate	glutamate
VPN	LT75		LT75	LT75	1		1	1	1-to-1	https://neuroglancer-demo.appspot.com/#!gs://flyem-optic-lobe/v1.0/cross-dataset-comparison/LT75.json	unclear	acetylcholine
VPN	LT76		LT76	LT76	1		1	1	1-to-1	https://neuroglancer-demo.appspot.com/#!gs://flyem-optic-lobe/v1.0/cross-dataset-comparison/LT76.json	unclear	acetylcholine
VPN	LT77		LT77	LT77	3		3	3	1-to-1	https://neuroglancer-demo.appspot.com/#!gs://flyem-optic-lobe/v1.0/cross-dataset-comparison/LT77.json	glutamate	glutamate
VPN	LT78		LT78	LT78	4		4	4	1-to-1	https://neuroglancer-demo.appspot.com/#!gs://flyem-optic-lobe/v1.0/cross-dataset-comparison/LT78.json	glutamate	glutamate
VPN	LT79		LT79	LT79	1		1	1	1-to-1	https://neuroglancer-demo.appspot.com/#!gs://flyem-optic-lobe/v1.0/cross-dataset-comparison/LT79.json	unclear	acetylcholine
VPN	LT80		LT80	LT80	2		2	2	1-to-1	https://neuroglancer-demo.appspot.com/#!gs://flyem-optic-lobe/v1.0/cross-dataset-comparison/LT80.json	acetylcholine	acetylcholine
VPN	LT81		LT81	LT81	6		4	5	1-to-1	https://neuroglancer-demo.appspot.com/#!gs://flyem-optic-lobe/v1.0/cross-dataset-comparison/LT81.json	unclear	acetylcholine
VPN	LT82a		LT82a	LT82a,LT82b	2		2	2	1-to-1	https://neuroglancer-demo.appspot.com/#!gs://flyem-optic-lobe/v1.0/cross-dataset-comparison/LT82a.json	unclear	acetylcholine
VPN	LT82b		LT82b	LT82a,LT82b	1		1	1	1-to-1	https://neuroglancer-demo.appspot.com/#!gs://flyem-optic-lobe/v1.0/cross-dataset-comparison/LT82b.json	unclear	acetylcholine
VPN	LT83		LT83	LT83	1		1	1	1-to-1	https://neuroglancer-demo.appspot.com/#!gs://flyem-optic-lobe/v1.0/cross-dataset-comparison/LT83.json	acetylcholine	acetylcholine
VPN	LT84		LT84	LT84	1		1	1	1-to-1	https://neuroglancer-demo.appspot.com/#!gs://flyem-optic-lobe/v1.0/cross-dataset-comparison/LT84.json	acetylcholine	acetylcholine
VPN	LT85		LT85	LT85	1		1	1	1-to-1	https://neuroglancer-demo.appspot.com/#!gs://flyem-optic-lobe/v1.1/cross-dataset-comparison/LT85.json	acetylcholine	acetylcholine
VPN	LT86		LT86	LT86	1		1	1	1-to-1	https://neuroglancer-demo.appspot.com/#!gs://flyem-optic-lobe/v1.0/cross-dataset-comparison/LT86.json	unclear	acetylcholine
VPN	LT87		LT87	LT87	1		1	1	1-to-1	https://neuroglancer-demo.appspot.com/#!gs://flyem-optic-lobe/v1.0/cross-dataset-comparison/LT87.json	unclear	acetylcholine
VPN	MeTu1		MeTu1	MC61,MC64	124		120	124	1-to-1	https://neuroglancer-demo.appspot.com/#!gs://flyem-optic-lobe/v1.0/cross-dataset-comparison/MeTu1.json	acetylcholine	acetylcholine
VPN	MeTu2a		MeTu2		36		50	50	2-to-1	https://neuroglancer-demo.appspot.com/#!gs://flyem-optic-lobe/v1.0/cross-dataset-comparison/MeTu2a.json	acetylcholine	acetylcholine
VPN	MeTu2b		MeTu2		16		50	50	2-to-1	https://neuroglancer-demo.appspot.com/#!gs://flyem-optic-lobe/v1.0/cross-dataset-comparison/MeTu2b.json	unclear	acetylcholine
VPN	MeTu3a		MeTu3		18		145	129	3-to-1	https://neuroglancer-demo.appspot.com/#!gs://flyem-optic-lobe/v1.0/cross-dataset-comparison/MeTu3a.json	acetylcholine	acetylcholine
VPN	MeTu3b		MeTu3		42		145	129	3-to-1	https://neuroglancer-demo.appspot.com/#!gs://flyem-optic-lobe/v1.0/cross-dataset-comparison/MeTu3b.json	acetylcholine	acetylcholine
VPN	MeTu3c		MeTu3		91		145	129	3-to-1	https://neuroglancer-demo.appspot.com/#!gs://flyem-optic-lobe/v1.0/cross-dataset-comparison/MeTu3c.json	acetylcholine	acetylcholine
VPN	MeTu4a		MeTu4		49		140	138	6-to-1	https://neuroglancer-demo.appspot.com/#!gs://flyem-optic-lobe/v1.0/cross-dataset-comparison/MeTu4a.json	acetylcholine	acetylcholine	Garner, Kind et al 2024 Metu4a appears to combine MeTu4a and MeTu4e.
VPN	MeTu4b		MeTu4		16		140	138	6-to-1	https://neuroglancer-demo.appspot.com/#!gs://flyem-optic-lobe/v1.0/cross-dataset-comparison/MeTu4b.json	acetylcholine	acetylcholine
VPN	MeTu4c		MeTu4		41		140	138	6-to-1	https://neuroglancer-demo.appspot.com/#!gs://flyem-optic-lobe/v1.0/cross-dataset-comparison/MeTu4c.json	acetylcholine	acetylcholine
VPN	MeTu4d		MeTu4		20		140	138	6-to-1	https://neuroglancer-demo.appspot.com/#!gs://flyem-optic-lobe/v1.0/cross-dataset-comparison/MeTu4d.json	acetylcholine	acetylcholine
VPN	MeTu4e		MeTu4		25		140	138	6-to-1	https://neuroglancer-demo.appspot.com/#!gs://flyem-optic-lobe/v1.0/cross-dataset-comparison/MeTu4e.json	acetylcholine	acetylcholine	Garner, Kind et al 2024 Metu4a appears to combine MeTu4a and MeTu4e. MeTu4e differs from MeTu4a by layer pattern and connectivity.
VPN	MeTu4f		MeTu4		28		140	138	6-to-1	https://neuroglancer-demo.appspot.com/#!gs://flyem-optic-lobe/v1.0/cross-dataset-comparison/MeTu4f.json	acetylcholine	acetylcholine	This cell population includes some otherwise similar cells that do not have projections to the AOTU (either due to incomplete reconstruction or biological differences in their central arbors). MeTu4f may be related to MeTu4c.
VPN	MeVP1		MTe51	MC62	59		48	50	1-to-1	https://neuroglancer-demo.appspot.com/#!gs://flyem-optic-lobe/v1.0/cross-dataset-comparison/MeVP1.json	acetylcholine	acetylcholine
VPN	MeVP10		MTe03		33		23	24	1-to-1	https://neuroglancer-demo.appspot.com/#!gs://flyem-optic-lobe/v1.0/cross-dataset-comparison/MeVP10.json	acetylcholine	acetylcholine
VPN	MeVP11		MTe50		30		25	29	1-to-1	https://neuroglancer-demo.appspot.com/#!gs://flyem-optic-lobe/v1.0/cross-dataset-comparison/MeVP11.json	acetylcholine	acetylcholine
VPN	MeVP12		MTe04		18		12	18	2-to-1	https://neuroglancer-demo.appspot.com/#!gs://flyem-optic-lobe/v1.0/cross-dataset-comparison/MeVP12.json	acetylcholine	acetylcholine
VPN	MeVP14		MTe05		17		13	10	1-to-1	https://neuroglancer-demo.appspot.com/#!gs://flyem-optic-lobe/v1.0/cross-dataset-comparison/MeVP14.json	acetylcholine	acetylcholine
VPN	MeVP15		MTe06	hb601712813,hb5813012053,hb5812981715,hb695132361,hb601716965	11		10	8	1-to-1	https://neuroglancer-demo.appspot.com/#!gs://flyem-optic-lobe/v1.0/cross-dataset-comparison/MeVP15.json	acetylcholine	acetylcholine
VPN	MeVP16		MTe09		4		6	4	1-to-1	https://neuroglancer-demo.appspot.com/#!gs://flyem-optic-lobe/v1.0/cross-dataset-comparison/MeVP16.json	glutamate	glutamate
VPN	MeVP17		MTe08		7		6	6	1-to-1	https://neuroglancer-demo.appspot.com/#!gs://flyem-optic-lobe/v1.0/cross-dataset-comparison/MeVP17.json	glutamate	glutamate
VPN	MeVP18		MTe13		3		2	3	1-to-1	https://neuroglancer-demo.appspot.com/#!gs://flyem-optic-lobe/v1.0/cross-dataset-comparison/MeVP18.json	unclear	glutamate
VPN	MeVP2		MTe02		36		37	37	1-to-1	https://neuroglancer-demo.appspot.com/#!gs://flyem-optic-lobe/v1.0/cross-dataset-comparison/MeVP2.json	acetylcholine	acetylcholine
VPN	MeVP20		MTe04		3		12	18	2-to-1	https://neuroglancer-demo.appspot.com/#!gs://flyem-optic-lobe/v1.0/cross-dataset-comparison/MeVP20.json	unclear	acetylcholine
VPN	MeVP21		MTe12		3		3	3	1-to-1	https://neuroglancer-demo.appspot.com/#!gs://flyem-optic-lobe/v1.0/cross-dataset-comparison/MeVP21.json	acetylcholine	acetylcholine
VPN	MeVP22		MTe14	hb1131340051	2		2	2	1-to-1	https://neuroglancer-demo.appspot.com/#!gs://flyem-optic-lobe/v1.0/cross-dataset-comparison/MeVP22.json	gaba	gaba
VPN	MeVP23		MTe18		1		2	1	1-to-1	https://neuroglancer-demo.appspot.com/#!gs://flyem-optic-lobe/v1.0/cross-dataset-comparison/MeVP23.json	unclear	glutamate
VPN	MeVP24		MTe44	hb1347638401	1		1	1	1-to-1	https://neuroglancer-demo.appspot.com/#!gs://flyem-optic-lobe/v1.0/cross-dataset-comparison/MeVP24.json	unclear	acetylcholine
VPN	MeVP25		MTe38		1		1	1	1-to-1	https://neuroglancer-demo.appspot.com/#!gs://flyem-optic-lobe/v1.0/cross-dataset-comparison/MeVP25.json	unclear	acetylcholine
VPN	MeVP26		MTe42		1		1	1	1-to-1	https://neuroglancer-demo.appspot.com/#!gs://flyem-optic-lobe/v1.0/cross-dataset-comparison/MeVP26.json	unclear	glutamate
VPN	MeVP27		MTe49	hb1190668746	1		1	1	1-to-1	https://neuroglancer-demo.appspot.com/#!gs://flyem-optic-lobe/v1.0/cross-dataset-comparison/MeVP27.json	unclear	acetylcholine
VPN	MeVP28		MTe27		1		1	1	1-to-1	https://neuroglancer-demo.appspot.com/#!gs://flyem-optic-lobe/v1.0/cross-dataset-comparison/MeVP28.json	acetylcholine	acetylcholine
VPN	MeVP29		MTe28		1		1	1	1-to-1	https://neuroglancer-demo.appspot.com/#!gs://flyem-optic-lobe/v1.0/cross-dataset-comparison/MeVP29.json	acetylcholine	acetylcholine
VPN	MeVP3		MTe54	MC62	35		27	27	1-to-1	https://neuroglancer-demo.appspot.com/#!gs://flyem-optic-lobe/v1.0/cross-dataset-comparison/MeVP3.json	acetylcholine	acetylcholine
VPN	MeVP30		MTe22	hb945483923	1		1	1	1-to-1	https://neuroglancer-demo.appspot.com/#!gs://flyem-optic-lobe/v1.0/cross-dataset-comparison/MeVP30.json	acetylcholine	acetylcholine
VPN	MeVP31		MTe21	hb787882939,hb479969687	1		1	1	1-to-1	https://neuroglancer-demo.appspot.com/#!gs://flyem-optic-lobe/v1.0/cross-dataset-comparison/MeVP31.json	acetylcholine	acetylcholine
VPN	MeVP32		MTe25	hb5813022839	1		1	1	1-to-1	https://neuroglancer-demo.appspot.com/#!gs://flyem-optic-lobe/v1.0/cross-dataset-comparison/MeVP32.json	acetylcholine	acetylcholine
VPN	MeVP33		MTe26		1		1	1	1-to-1	https://neuroglancer-demo.appspot.com/#!gs://flyem-optic-lobe/v1.0/cross-dataset-comparison/MeVP33.json	acetylcholine	acetylcholine
VPN	MeVP34		MTe15	hb787882939,hb479969687	2		2	2	1-to-1	https://neuroglancer-demo.appspot.com/#!gs://flyem-optic-lobe/v1.0/cross-dataset-comparison/MeVP34.json	unclear	acetylcholine
VPN	MeVP35		MTe24	hb511681569	1		1	1	1-to-1	https://neuroglancer-demo.appspot.com/#!gs://flyem-optic-lobe/v1.0/cross-dataset-comparison/MeVP35.json	unclear	gaba
VPN	MeVP36		MTe32		1		1	1	1-to-1	https://neuroglancer-demo.appspot.com/#!gs://flyem-optic-lobe/v1.0/cross-dataset-comparison/MeVP36.json	unclear	acetylcholine
VPN	MeVP38		MTe45	hb759632919	1		1	1	1-to-1	https://neuroglancer-demo.appspot.com/#!gs://flyem-optic-lobe/v1.0/cross-dataset-comparison/MeVP38.json	acetylcholine	acetylcholine
VPN	MeVP39		MTe20	hb602382052	1		1	1	1-to-1	https://neuroglancer-demo.appspot.com/#!gs://flyem-optic-lobe/v1.0/cross-dataset-comparison/MeVP39.json	unclear	gaba
VPN	MeVP4		MTe52	MC62	22		18	24	1-to-1	https://neuroglancer-demo.appspot.com/#!gs://flyem-optic-lobe/v1.0/cross-dataset-comparison/MeVP4.json	acetylcholine	acetylcholine
VPN	MeVP40		MTe17	hb577503616, hb671285134	1		2	2	2-to-1	https://neuroglancer-demo.appspot.com/#!gs://flyem-optic-lobe/v1.0/cross-dataset-comparison/MeVP40.json	unclear	acetylcholine
VPN	MeVP41		MTe30		1		1	1	1-to-1	https://neuroglancer-demo.appspot.com/#!gs://flyem-optic-lobe/v1.0/cross-dataset-comparison/MeVP41.json	acetylcholine	acetylcholine
VPN	MeVP42		MTe17	hb577503616, hb671285134	1		2	2	2-to-1	https://neuroglancer-demo.appspot.com/#!gs://flyem-optic-lobe/v1.0/cross-dataset-comparison/MeVP42.json	acetylcholine	acetylcholine
VPN	MeVP43		MTe40		1		1	1	1-to-1	https://neuroglancer-demo.appspot.com/#!gs://flyem-optic-lobe/v1.0/cross-dataset-comparison/MeVP43.json	acetylcholine	acetylcholine
VPN	MeVP45		MTe37		1		1	1	1-to-1	https://neuroglancer-demo.appspot.com/#!gs://flyem-optic-lobe/v1.0/cross-dataset-comparison/MeVP45.json	acetylcholine	acetylcholine
VPN	MeVP46		MTe16	hb1158333658,hb1096963197	2		2	2	1-to-1	https://neuroglancer-demo.appspot.com/#!gs://flyem-optic-lobe/v1.0/cross-dataset-comparison/MeVP46.json	glutamate	glutamate
VPN	MeVP47		MTe33		1		1	1	1-to-1	https://neuroglancer-demo.appspot.com/#!gs://flyem-optic-lobe/v1.0/cross-dataset-comparison/MeVP47.json	unclear	acetylcholine
VPN	MeVP48		MTe31		1		1	1	1-to-1	https://neuroglancer-demo.appspot.com/#!gs://flyem-optic-lobe/v1.0/cross-dataset-comparison/MeVP48.json	unclear	glutamate
VPN	MeVP49		MTe23	hb976506780	1		1	1	1-to-1	https://neuroglancer-demo.appspot.com/#!gs://flyem-optic-lobe/v1.0/cross-dataset-comparison/MeVP49.json	unclear	glutamate
VPN	MeVP5		MTe53	MC62	9		7	7	1-to-1	https://neuroglancer-demo.appspot.com/#!gs://flyem-optic-lobe/v1.0/cross-dataset-comparison/MeVP5.json	unclear	acetylcholine
VPN	MeVP50		MTe34		1		1	1	1-to-1	https://neuroglancer-demo.appspot.com/#!gs://flyem-optic-lobe/v1.0/cross-dataset-comparison/MeVP50.json	unclear	acetylcholine
VPN	MeVP51		MTe43		1		1	1	1-to-1	https://neuroglancer-demo.appspot.com/#!gs://flyem-optic-lobe/v1.0/cross-dataset-comparison/MeVP51.json	glutamate	glutamate
VPN	MeVP52		MTe35		1		1	1	1-to-1	https://neuroglancer-demo.appspot.com/#!gs://flyem-optic-lobe/v1.0/cross-dataset-comparison/MeVP52.json	acetylcholine	acetylcholine
VPN	MeVP53		MTe41		1		1	1	1-to-1	https://neuroglancer-demo.appspot.com/#!gs://flyem-optic-lobe/v1.0/cross-dataset-comparison/MeVP53.json	gaba	gaba
VPN	MeVP54		MTe10		2		4	4	2-to-1	https://neuroglancer-demo.appspot.com/#!gs://flyem-optic-lobe/v1.0/cross-dataset-comparison/MeVP54.json	unclear	glutamate
VPN	MeVP55		MTe10		2		4	4	2-to-1	https://neuroglancer-demo.appspot.com/#!gs://flyem-optic-lobe/v1.0/cross-dataset-comparison/MeVP55.json	unclear	glutamate
VPN	MeVP56		MTe29		1		1	1	1-to-1	https://neuroglancer-demo.appspot.com/#!gs://flyem-optic-lobe/v1.0/cross-dataset-comparison/MeVP56.json	unclear	glutamate
VPN	MeVP57		MTe19	hb1746373639	1		1	1	1-to-1	https://neuroglancer-demo.appspot.com/#!gs://flyem-optic-lobe/v1.0/cross-dataset-comparison/MeVP57.json	unclear	glutamate
VPN	MeVP58		MTe11	hb5812995553, hb1685555902,hb1747664643	3		3	3	1-to-1	https://neuroglancer-demo.appspot.com/#!gs://flyem-optic-lobe/v1.0/cross-dataset-comparison/MeVP58.json	unclear	glutamate
VPN	MeVP59		MTe01b	MC66	2		25	27	4-to-1	https://neuroglancer-demo.appspot.com/#!gs://flyem-optic-lobe/v1.0/cross-dataset-comparison/MeVP59.json	acetylcholine	acetylcholine
VPN	MeVP6		MTe01a	MC66	49		41	46	1-to-1	https://neuroglancer-demo.appspot.com/#!gs://flyem-optic-lobe/v1.0/cross-dataset-comparison/MeVP6.json	glutamate	glutamate
VPN	MeVP60		MTe39		1		1	1	1-to-1	https://neuroglancer-demo.appspot.com/#!gs://flyem-optic-lobe/v1.0/cross-dataset-comparison/MeVP60.json	unclear	glutamate
VPN	MeVP61		MTe36		1		1	1	1-to-1	https://neuroglancer-demo.appspot.com/#!gs://flyem-optic-lobe/v1.0/cross-dataset-comparison/MeVP61.json	unclear	glutamate
VPN	MeVP62		MC65	MC65	3		3	3	1-to-1	https://neuroglancer-demo.appspot.com/#!gs://flyem-optic-lobe/v1.0/cross-dataset-comparison/MeVP62.json	acetylcholine	acetylcholine
VPN	MeVP63		MTe48	hb540674783	1		1	1	1-to-1	https://neuroglancer-demo.appspot.com/#!gs://flyem-optic-lobe/v1.0/cross-dataset-comparison/MeVP63.json	gaba	gaba
VPN	MeVP64				1				unmatched	https://neuroglancer-demo.appspot.com/#!gs://flyem-optic-lobe/v1.0/cross-dataset-comparison/MeVP64.json	glutamate
VPN	MeVP7		MTe01b	MC66	12		25	27	4-to-1	https://neuroglancer-demo.appspot.com/#!gs://flyem-optic-lobe/v1.0/cross-dataset-comparison/MeVP7.json	acetylcholine	acetylcholine
VPN	MeVP8		MTe01b	MC66	6		25	27	4-to-1	https://neuroglancer-demo.appspot.com/#!gs://flyem-optic-lobe/v1.0/cross-dataset-comparison/MeVP8.json	acetylcholine	acetylcholine
VPN	MeVP9		MTe01b	MC66	5		25	27	4-to-1	https://neuroglancer-demo.appspot.com/#!gs://flyem-optic-lobe/v1.0/cross-dataset-comparison/MeVP9.json	acetylcholine	acetylcholine
VPN	MeVPaMe1		MTe46		1		2	1	1-to-1	https://neuroglancer-demo.appspot.com/#!gs://flyem-optic-lobe/v1.0/cross-dataset-comparison/MeVPaMe1.json	acetylcholine	acetylcholine
VPN	MeVPaMe2		aMe19a	aMe19a	1		1	1	1-to-1	https://neuroglancer-demo.appspot.com/#!gs://flyem-optic-lobe/v1.0/cross-dataset-comparison/MeVPaMe2.json	glutamate	glutamate
VPN	MeVPLo1		MTe47		2		2	2	1-to-1	https://neuroglancer-demo.appspot.com/#!gs://flyem-optic-lobe/v1.0/cross-dataset-comparison/MeVPLo1.json	glutamate	glutamate
VPN	MeVPLo2		MTe07	hb1190339995,hb5812983942,hb974498428,hb1036546847,hb5813016743	7		9	6	1-to-1	https://neuroglancer-demo.appspot.com/#!gs://flyem-optic-lobe/v1.0/cross-dataset-comparison/MeVPLo2.json	acetylcholine	acetylcholine
VPN	MeVPLp1		MeLp1	hb5813068976	1		1	1	1-to-1	https://neuroglancer-demo.appspot.com/#!gs://flyem-optic-lobe/v1.0/cross-dataset-comparison/MeVPLp1.json	acetylcholine	acetylcholine
VPN	MeVPLp2		MeLp2		1		1	1	1-to-1	https://neuroglancer-demo.appspot.com/#!gs://flyem-optic-lobe/v1.0/cross-dataset-comparison/MeVPLp2.json	glutamate	unclear
VPN	MeVPMe1		MeMe_e08		6		6	6	1-to-1	https://neuroglancer-demo.appspot.com/#!gs://flyem-optic-lobe/v1.0/cross-dataset-comparison/MeVPMe1.json	glutamate	glutamate
VPN	MeVPMe10		MeMe_e10		2		2	2	1-to-1	https://neuroglancer-demo.appspot.com/#!gs://flyem-optic-lobe/v1.0/cross-dataset-comparison/MeVPMe10.json	glutamate	gaba
VPN	MeVPMe11		aMe19b	aMe19b	1		1	1	1-to-1	https://neuroglancer-demo.appspot.com/#!gs://flyem-optic-lobe/v1.0/cross-dataset-comparison/MeVPMe11.json	glutamate	gaba
VPN	MeVPMe12		MeMe_e11		2		2	2	1-to-1	https://neuroglancer-demo.appspot.com/#!gs://flyem-optic-lobe/v1.0/cross-dataset-comparison/MeVPMe12.json	acetylcholine	acetylcholine
VPN	MeVPMe13		MeMe_e12		1		1	1	1-to-1	https://neuroglancer-demo.appspot.com/#!gs://flyem-optic-lobe/v1.0/cross-dataset-comparison/MeVPMe13.json	acetylcholine	acetylcholine
VPN	MeVPMe2		MeMe_e07		5		5	5	1-to-1	https://neuroglancer-demo.appspot.com/#!gs://flyem-optic-lobe/v1.0/cross-dataset-comparison/MeVPMe2.json	glutamate	glutamate
VPN	MeVPMe3		MeMe_e05		1		1	1	1-to-1	https://neuroglancer-demo.appspot.com/#!gs://flyem-optic-lobe/v1.0/cross-dataset-comparison/MeVPMe3.json	glutamate	glutamate
VPN	MeVPMe4		MeMe_e06		1		1	1	1-to-1	https://neuroglancer-demo.appspot.com/#!gs://flyem-optic-lobe/v1.0/cross-dataset-comparison/MeVPMe4.json	glutamate	glutamate
VPN	MeVPMe5		MeMe_e02		10		8	9	1-to-1	https://neuroglancer-demo.appspot.com/#!gs://flyem-optic-lobe/v1.0/cross-dataset-comparison/MeVPMe5.json	glutamate	glutamate
VPN	MeVPMe6		MeMe_e03	hb1592874539	1		1	1	1-to-1	https://neuroglancer-demo.appspot.com/#!gs://flyem-optic-lobe/v1.0/cross-dataset-comparison/MeVPMe6.json	glutamate	glutamate
VPN	MeVPMe7		MeMe_e09		1		1	1	1-to-1	https://neuroglancer-demo.appspot.com/#!gs://flyem-optic-lobe/v1.0/cross-dataset-comparison/MeVPMe7.json	glutamate	glutamate
VPN	MeVPMe8		MeMe_e04		2		2	2	1-to-1	https://neuroglancer-demo.appspot.com/#!gs://flyem-optic-lobe/v1.0/cross-dataset-comparison/MeVPMe8.json	glutamate	glutamate
VPN	MeVPMe9		MeMe_e01		6		7	6	1-to-1	https://neuroglancer-demo.appspot.com/#!gs://flyem-optic-lobe/v1.0/cross-dataset-comparison/MeVPMe9.json	glutamate	glutamate
VPN	MeVPOL1		MeMe_e13		1		1	1	1-to-1	https://neuroglancer-demo.appspot.com/#!gs://flyem-optic-lobe/v1.0/cross-dataset-comparison/MeVPOL1.json	acetylcholine	acetylcholine
VPN	Nod1		Nod1		2		2	2	1-to-1	https://neuroglancer-demo.appspot.com/#!gs://flyem-optic-lobe/v1.0/cross-dataset-comparison/Nod1.json	acetylcholine	acetylcholine
VPN	Nod2		Nod2	hb1315529069	1		1	1	1-to-1	https://neuroglancer-demo.appspot.com/#!gs://flyem-optic-lobe/v1.0/cross-dataset-comparison/Nod2.json	unclear	gaba
VPN	Nod3		Nod3	hb1352706891	1		1	1	1-to-1	https://neuroglancer-demo.appspot.com/#!gs://flyem-optic-lobe/v1.0/cross-dataset-comparison/Nod3.json	unclear	acetylcholine
VPN	Nod4		LPT42_Nod4		1		1	1	1-to-1	https://neuroglancer-demo.appspot.com/#!gs://flyem-optic-lobe/v1.0/cross-dataset-comparison/Nod4.json	acetylcholine	acetylcholine
VPN	Nod5		Nod5		1		1	1	1-to-1	https://neuroglancer-demo.appspot.com/#!gs://flyem-optic-lobe/v1.0/cross-dataset-comparison/Nod5.json	acetylcholine	acetylcholine
VPN	s-LNv		s-LNv_b	s-LNv	4		4	4	1-to-1	https://neuroglancer-demo.appspot.com/#!gs://flyem-optic-lobe/v1.0/cross-dataset-comparison/s-LNv.json	unclear	acetylcholine
VPN	SLP249		SLP249	SLP249	2		2	2	1-to-1	https://neuroglancer-demo.appspot.com/#!gs://flyem-optic-lobe/v1.0/cross-dataset-comparison/SLP249.json	unclear	glutamate
VPN	SLP250		LTe71	SLP250	1		1	1	1-to-1	https://neuroglancer-demo.appspot.com/#!gs://flyem-optic-lobe/v1.0/cross-dataset-comparison/SLP250.json	unclear	glutamate
VPN	SMP217		CB1791		2		8	10	1-to-1	https://neuroglancer-demo.appspot.com/#!gs://flyem-optic-lobe/v1.0/cross-dataset-comparison/SMP217.json	unclear	glutamate
VPN	vCal1		vCal1	PLP127	1		1	1	1-to-1	https://neuroglancer-demo.appspot.com/#!gs://flyem-optic-lobe/v1.0/cross-dataset-comparison/vCal1.json	unclear	glutamate
VPN	vCal2		LPT47_vCal2		1		1	1	1-to-1	https://neuroglancer-demo.appspot.com/#!gs://flyem-optic-lobe/v1.0/cross-dataset-comparison/vCal2.json	glutamate	glutamate
VPN	vCal3		LPT48_vCal3		1		1	1	1-to-1	https://neuroglancer-demo.appspot.com/#!gs://flyem-optic-lobe/v1.0/cross-dataset-comparison/vCal3.json	acetylcholine	acetylcholine
VPN	VS		VS1+VS2+VS3+VS4+VS5+VS6+VS7+VS8		9				1-to-8	https://neuroglancer-demo.appspot.com/#!gs://flyem-optic-lobe/v1.0/cross-dataset-comparison/VS.json	acetylcholine	acetylcholine	Candidate matches for individual VS cells to the subtypes in Zhao et al 2024 in the optic-lobe dataset are VS1 (bodyId 10012), VS2 (10037), VS3(10112), VS(10284,10206),VS5 (10311),VS6(10403),VS7(10766) and VS8 (11551).
VPN	VSm		VSm	VS	2		2	2	1-to-1	https://neuroglancer-demo.appspot.com/#!gs://flyem-optic-lobe/v1.0/cross-dataset-comparison/VSm.json	unclear	acetylcholine
VPN	VST1		VST1		3		2	2	1-to-1	https://neuroglancer-demo.appspot.com/#!gs://flyem-optic-lobe/v1.1/cross-dataset-comparison/VST1.json	acetylcholine	acetylcholine
VPN	VST2		VST2		4		4	4	1-to-1	https://neuroglancer-demo.appspot.com/#!gs://flyem-optic-lobe/v1.1/cross-dataset-comparison/VST2.json	acetylcholine	acetylcholine
VPN			LTe12				1	1	unmatched	https://neuroglancer-demo.appspot.com/#!gs://flyem-user-links/short/2024-05-24.154656.929940.json		acetylcholine	LoVP109 (named based on LM data, not found in OL dataset)
